# Supplementary material for: N′-(2,4-Dichloro­benzyl­idene)-2-hydr­oxy-3-methyl­benzohydrazide
Source: Acta Crystallogr Sect E Struct Rep Online. 2010 Apr 10;66(Pt 5):o1048. doi: 10.1107/S1600536810012419 (PMC2979063; doi:10.1107/S1600536810012419)
Supplement: Supplementary file 2 [file e-66-o1048-Isup2.hkl]

# 
# h,k,l, Fc-squared, Fo-squared, sigma(Fo-squared) and status flag 
# 
data_I
_shelx_title ' 71016A_0m in P2(1)/n' 
_shelx_refln_list_code          4 
_shelx_F_calc_maximum      254.16 
_exptl_crystal_F_000       664.00 
_reflns_d_resolution_high  0.7829 
 
loop_ 
 _symmetry_equiv_pos_as_xyz 
 'x, y, z' 
 '-x+1/2, y+1/2, -z+1/2' 
 '-x, -y, -z' 
 'x-1/2, -y-1/2, z-1/2' 
 
_cell_length_a     7.1370 
_cell_length_b    28.1460 
_cell_length_c     8.1300 
_cell_angle_alpha  90.000 
_cell_angle_beta  115.098 
_cell_angle_gamma  90.000 
 
_shelx_F_squared_multiplier     1.000 
 
loop_ 
 _refln_index_h 
 _refln_index_k 
 _refln_index_l 
 _refln_F_squared_calc 
 _refln_F_squared_meas 
 _refln_F_squared_sigma 
 _refln_observed_status 
   2   0   0    55083.75    41209.45    170.02 o 
   4   0   0      169.09      192.45      8.74 o 
   6   0   0        1.39        1.34      2.37 o 
   8   0   0        0.50        0.93      3.39 o 
   1   1   0      854.08      847.45      8.85 o 
   2   1   0    11876.01    11306.73    268.92 o 
   3   1   0      265.42      270.04      6.15 o 
   4   1   0     1577.70     1738.67     63.36 o 
   5   1   0      195.11      204.05      7.20 o 
   6   1   0      101.86       96.50      5.67 o 
   7   1   0        0.40        0.72      1.96 o 
   8   1   0        1.87        1.34      2.57 o 
   0   2   0        5.22       10.70      0.72 o 
   1   2   0      211.97      202.01      4.01 o 
   2   2   0      393.96      460.64     24.43 o 
   3   2   0       32.20       27.08      4.06 o 
   4   2   0       25.00       22.94      2.58 o 
   5   2   0      119.11      117.63      5.91 o 
   6   2   0       24.31       27.87      3.63 o 
   7   2   0        0.06        1.46      3.14 o 
   8   2   0        0.90        0.65      2.58 o 
   1   3   0       54.28       56.92      3.32 o 
   2   3   0     3552.04     3855.85     25.92 o 
   3   3   0      107.20       94.84      6.99 o 
   4   3   0      267.44      264.91     21.65 o 
   5   3   0        0.92        5.39      4.17 o 
   6   3   0       42.74       50.19      5.97 o 
   7   3   0        6.93        2.90      2.18 o 
   8   3   0        5.12        2.68      2.69 o 
   0   4   0     4810.17     4276.69    395.54 o 
   1   4   0    12941.44    11040.67    870.90 o 
   2   4   0      339.06      338.59     28.58 o 
   3   4   0       59.08       54.30      2.87 o 
   4   4   0        2.12        6.74      1.67 o 
   5   4   0       70.07       73.21      7.71 o 
   6   4   0        1.00        0.02      1.60 o 
   7   4   0       16.66       19.66      3.62 o 
   8   4   0        2.01        2.28      2.90 o 
   1   5   0      230.62      235.01     10.08 o 
   2   5   0      384.46      362.62     46.65 o 
   3   5   0       17.28       22.02      2.06 o 
   4   5   0      235.92      268.65     24.79 o 
   5   5   0        1.73        3.19      1.67 o 
   6   5   0        0.45        2.04      1.70 o 
   7   5   0        8.42        9.53      3.05 o 
   8   5   0        0.39        1.75      3.70 o 
   0   6   0     1659.95     1502.27    128.57 o 
   1   6   0     1585.51     1516.30     71.14 o 
   2   6   0      298.29      290.39     28.32 o 
   3   6   0      184.97      180.42     14.11 o 
   4   6   0       17.72       23.51      2.53 o 
   5   6   0       67.92       69.29     11.62 o 
   6   6   0        2.25        1.54      1.68 o 
   7   6   0        0.14        2.16      2.36 o 
   8   6   0        9.55        6.69      4.53 o 
   1   7   0     3679.34     3598.71    193.75 o 
   2   7   0      437.30      476.15     46.17 o 
   3   7   0      208.32      187.66     13.48 o 
   4   7   0       48.18       56.19      6.12 o 
   5   7   0       31.43       37.52      3.86 o 
   6   7   0        1.65        0.49      1.67 o 
   7   7   0       24.96       15.33      5.04 o 
   8   7   0        6.18        3.84      2.83 o 
   0   8   0     4050.90     3859.97    362.83 o 
   1   8   0     3324.45     3266.48    161.94 o 
   2   8   0      582.25      624.96     69.05 o 
   3   8   0     1448.34     1421.00    102.64 o 
   4   8   0      347.55      362.81     33.54 o 
   5   8   0       13.88       13.70      2.93 o 
   6   8   0       12.97       10.87      2.68 o 
   7   8   0        0.44        0.78      2.12 o 
   8   8   0        2.20        3.12      2.82 o 
   1   9   0      608.87      596.34     19.08 o 
   2   9   0      283.35      282.80     21.18 o 
   3   9   0        7.41       12.56      1.31 o 
   4   9   0       16.06       14.36      1.85 o 
   5   9   0       19.36       19.10      2.36 o 
   6   9   0       16.55       13.07      2.38 o 
   7   9   0        0.24        1.12      2.11 o 
   0  10   0        5.88        7.46      1.95 o 
   1  10   0       51.37       43.40      2.26 o 
   2  10   0       61.72       63.58      5.42 o 
   3  10   0     1023.75      983.82     79.05 o 
   4  10   0        6.03        6.79      1.27 o 
   5  10   0        2.21        1.91      1.49 o 
   6  10   0       11.38       11.09      2.81 o 
   7  10   0        5.34        5.13      2.88 o 
   1  11   0      718.84      695.24     23.82 o 
   2  11   0     2957.98     3063.38    226.97 o 
   3  11   0       97.26       81.10      7.12 o 
   4  11   0        0.03        0.71      0.91 o 
   5  11   0       87.28       99.57      8.92 o 
   6  11   0        4.13        3.44      2.07 o 
   7  11   0       38.68       33.12      6.69 o 
   0  12   0     1841.60     1876.78    186.02 o 
   1  12   0     3171.70     3285.29    107.29 o 
   2  12   0     2653.29     2833.60    179.95 o 
   3  12   0       12.40        8.45      1.17 o 
   4  12   0      352.17      373.99     29.38 o 
   5  12   0       30.11       29.64      3.75 o 
   6  12   0        2.47        3.55      2.18 o 
   7  12   0        0.22        1.48      2.32 o 
   1  13   0     1968.14     1983.65     63.72 o 
   2  13   0       59.17       61.61      4.47 o 
   3  13   0      706.49      767.57     65.99 o 
   4  13   0       16.41       19.79      2.36 o 
   5  13   0      131.65      118.26      6.33 o 
   6  13   0       78.65       77.66      8.33 o 
   7  13   0       39.64       40.11      7.20 o 
   0  14   0       30.13       33.27      2.11 o 
   1  14   0     4530.79     4484.06    180.78 o 
   2  14   0      537.86      491.53     16.08 o 
   3  14   0       37.99       44.64      3.89 o 
   4  14   0       36.92       37.34      2.91 o 
   5  14   0       15.53       15.67      2.50 o 
   6  14   0      147.27      137.11     10.80 o 
   7  14   0        0.79        0.88      2.36 o 
   1  15   0      595.19      551.31     16.79 o 
   2  15   0       20.74       27.14      1.81 o 
   3  15   0        3.61        2.03      1.11 o 
   4  15   0      125.59      120.51      4.87 o 
   5  15   0       16.71       19.24      2.70 o 
   6  15   0        4.11        2.47      2.73 o 
   7  15   0        8.14        4.36      2.79 o 
   0  16   0      770.63      783.50     85.32 o 
   1  16   0      498.15      492.85     19.91 o 
   2  16   0      141.94      111.64      3.93 o 
   3  16   0        1.01       -0.04      0.91 o 
   4  16   0      284.01      246.55      7.18 o 
   5  16   0       39.85       38.92      3.51 o 
   6  16   0        7.49        3.63      2.47 o 
   7  16   0        0.02       -1.44      2.11 o 
   1  17   0        0.42        1.34      0.65 o 
   2  17   0      265.65      259.43     10.45 o 
   3  17   0        4.50        6.52      1.56 o 
   4  17   0       18.66       19.02      2.47 o 
   5  17   0        2.21        0.06      1.44 o 
   6  17   0       11.49       10.46      3.23 o 
   7  17   0        0.64        1.23      2.52 o 
   0  18   0      596.67      595.14     60.94 o 
   1  18   0      147.24      140.22      6.49 o 
   2  18   0        6.35        8.28      1.59 o 
   3  18   0       98.82       93.53      4.17 o 
   4  18   0       29.38       33.28      3.60 o 
   5  18   0       31.46       31.71      3.42 o 
   6  18   0        1.53       -0.57      1.98 o 
   7  18   0        0.01        1.09      2.68 o 
   1  19   0      159.84      158.76      6.24 o 
   2  19   0      305.59      313.55      9.69 o 
   3  19   0       14.00       16.88      2.24 o 
   4  19   0       71.93       69.87      4.08 o 
   5  19   0       96.12       92.43      5.06 o 
   6  19   0        8.24        5.84      2.74 o 
   7  19   0       36.82       23.86      6.38 o 
   0  20   0      412.94      439.62     14.61 o 
   1  20   0       12.01       14.09      1.82 o 
   2  20   0        4.38        4.03      1.44 o 
   3  20   0       36.57       41.19      3.12 o 
   4  20   0       18.10       19.92      2.72 o 
   5  20   0       30.32       35.37      4.68 o 
   6  20   0       72.84       72.10      8.85 o 
   1  21   0       92.71      102.91      4.91 o 
   2  21   0        0.43        0.23      1.48 o 
   3  21   0       46.20       52.34      3.58 o 
   4  21   0       35.29       31.27      3.22 o 
   5  21   0       11.06       13.55      2.65 o 
   6  21   0        9.18        4.94      2.33 o 
   0  22   0      574.33      618.18     18.31 o 
   1  22   0      460.41      464.23     11.35 o 
   2  22   0       18.97       16.86      2.94 o 
   3  22   0        7.48        5.97      1.84 o 
   4  22   0       67.10       55.46      4.00 o 
   5  22   0        0.00        0.26      1.64 o 
   6  22   0       64.85       67.39      6.54 o 
   1  23   0      117.64      143.05      6.65 o 
   2  23   0       11.61       13.88      2.91 o 
   3  23   0        2.66        1.92      1.48 o 
   4  23   0      285.38      268.09      8.86 o 
   5  23   0        6.93       11.63      2.64 o 
   6  23   0       25.30       28.06      3.80 o 
   0  24   0       40.47       35.59      5.66 o 
   1  24   0      194.82      198.00      7.92 o 
   2  24   0       12.67       12.58      2.11 o 
   3  24   0        1.21        1.21      1.37 o 
   4  24   0        4.73        5.43      2.15 o 
   5  24   0       89.96       80.73      8.00 o 
   6  24   0        0.57        1.97      2.25 o 
   1  25   0       11.35       15.02      3.02 o 
   2  25   0       91.61       89.82      5.85 o 
   3  25   0       11.66       12.67      2.42 o 
   4  25   0      231.22      232.64      8.38 o 
   5  25   0       20.04       16.54      3.05 o 
   0  26   0       39.38       21.39      4.94 o 
   1  26   0      115.99      134.87      7.02 o 
   2  26   0      148.89      145.33      7.46 o 
   3  26   0       13.30       19.20      3.63 o 
   4  26   0        1.77        1.42      1.90 o 
   5  26   0        3.67        1.59      2.53 o 
   1  27   0       54.20       47.93      4.84 o 
   2  27   0      249.97      245.73      9.70 o 
   3  27   0        6.06       10.87      3.13 o 
   4  27   0       50.19       36.45      3.81 o 
   5  27   0       11.88       10.21      2.79 o 
   0  28   0      578.55      608.20     21.09 o 
   1  28   0        2.77       11.37      3.14 o 
   2  28   0       70.75       64.65      5.49 o 
   3  28   0        1.46        0.76      2.15 o 
   4  28   0       21.88       23.01      4.25 o 
   5  28   0       15.24       13.69      3.11 o 
   1  29   0       25.82       27.66      4.07 o 
   2  29   0       48.90       44.49      5.05 o 
   3  29   0        6.03        1.26      3.45 o 
   4  29   0        0.01        1.57      2.41 o 
   0  30   0        2.85       11.01      4.42 o 
   1  30   0       28.40       29.73      6.53 o 
   2  30   0       32.75       30.90      4.58 o 
   3  30   0      186.62      194.84     10.80 o 
   4  30   0       13.92       13.78      3.84 o 
   1  31   0        0.62        0.58      2.47 o 
   2  31   0        8.99        8.59      3.20 o 
   3  31   0        0.95        2.43      2.58 o 
   4  31   0       17.58       19.59      4.32 o 
   0  32   0        0.53        4.63      3.81 o 
   1  32   0        3.46        3.14      2.55 o 
   2  32   0       13.31       14.09      3.78 o 
   3  32   0       13.01       11.31      4.06 o 
   1  33   0       11.32       15.94      3.88 o 
   2  33   0        0.02       -1.81      1.92 o 
   3  33   0        4.85        5.01      3.11 o 
   0  34   0        9.61       15.12      5.35 o 
   1  34   0       27.97       32.16      4.88 o 
   2  34   0       15.29       15.55      7.77 o 
   1  35   0        9.19        9.87      3.41 o 
  -7   0   1       31.90       27.67      5.76 o 
  -5   0   1       34.21       39.60      4.83 o 
  -3   0   1       44.58       42.07      3.60 o 
  -1   0   1     1045.94      981.68     10.08 o 
   1   0   1     3007.93     2630.29     19.44 o 
   3   0   1        0.04        0.00      0.93 o 
   5   0   1      274.40      275.66     12.24 o 
   7   0   1       23.06       15.53      5.04 o 
  -8   1   1       40.58       30.07      4.76 o 
  -7   1   1       34.51       24.50      3.85 o 
  -6   1   1      710.01      764.44     15.17 o 
  -5   1   1        3.60        5.02      1.87 o 
  -4   1   1     7320.68     7756.73     54.51 o 
  -3   1   1       30.10       32.95      3.65 o 
  -2   1   1     3514.10     3892.06    110.47 o 
  -1   1   1     2963.52     2856.34    202.66 o 
   0   1   1      775.76      538.60    118.42 o 
   1   1   1       42.28       28.29      9.62 o 
   2   1   1     1605.40     1397.23     17.79 o 
   3   1   1      150.58      155.74      4.98 o 
   4   1   1       32.70       41.59      3.20 o 
   5   1   1        3.88        4.30      1.80 o 
   6   1   1       30.84       21.04      3.31 o 
   7   1   1        6.43        3.01      2.46 o 
  -8   2   1        9.06        7.08      3.15 o 
  -7   2   1        0.63       -0.66      2.00 o 
  -6   2   1       34.79       42.56      4.68 o 
  -5   2   1        8.65        9.42      2.18 o 
  -4   2   1     7127.34     7752.24    276.79 o 
  -3   2   1     1726.17     1953.44     61.10 o 
  -2   2   1    64597.78    55925.27   4312.23 o 
  -1   2   1     2069.38     2266.58    140.36 o 
   0   2   1     6408.57     5597.89    127.81 o 
   1   2   1      281.52      281.69      4.89 o 
   2   2   1      535.85      487.40      7.25 o 
   3   2   1      166.50      166.53     10.23 o 
   4   2   1        3.75        2.88      1.38 o 
   5   2   1        7.45        6.94      2.00 o 
   6   2   1        0.01        0.55      1.67 o 
   7   2   1        6.23        5.63      2.72 o 
  -8   3   1       71.22       49.18      5.62 o 
  -7   3   1        0.95        3.61      2.88 o 
  -6   3   1      415.77      433.16     14.55 o 
  -5   3   1      187.38      217.45     19.39 o 
  -4   3   1       39.45       58.46      4.00 o 
  -3   3   1     4534.31     4935.80    248.97 o 
  -2   3   1     2163.03     2312.39    202.60 o 
  -1   3   1     3598.34     3713.11    195.03 o 
   0   3   1     4975.97     4666.66     93.98 o 
   1   3   1     5761.53     5047.59    175.02 o 
   2   3   1     1149.74     1163.66     18.82 o 
   3   3   1       59.87       65.01      4.53 o 
   4   3   1        0.04       -0.12      1.13 o 
   5   3   1      117.98      117.85      5.78 o 
   6   3   1       10.95       12.72      2.84 o 
   7   3   1       15.44       10.23      3.13 o 
  -8   4   1        0.47       -0.38      2.24 o 
  -7   4   1        5.68       10.57      3.01 o 
  -6   4   1      127.11      144.51     20.98 o 
  -5   4   1      237.36      268.32     19.29 o 
  -4   4   1      729.75      851.47     53.33 o 
  -3   4   1      149.60      163.28     10.95 o 
  -2   4   1        2.79        3.87      0.78 o 
  -1   4   1      899.49      920.26     62.02 o 
   0   4   1      688.79      665.18     42.52 o 
   1   4   1     1132.85      992.00     28.30 o 
   2   4   1       85.98       98.09      3.31 o 
   3   4   1      319.64      335.01      9.57 o 
   4   4   1        0.11       -0.61      0.91 o 
   5   4   1        0.40        1.90      1.55 o 
   6   4   1      125.51      124.25      9.15 o 
   7   4   1        2.88        2.57      2.31 o 
  -8   5   1        9.59        9.62      3.34 o 
  -7   5   1        6.98        6.31      3.09 o 
  -6   5   1        0.42        2.46      1.90 o 
  -5   5   1      111.35      128.01     12.70 o 
  -4   5   1     1126.85     1242.46     88.82 o 
  -3   5   1      453.03      410.33     40.47 o 
  -2   5   1      110.51      117.29      5.74 o 
  -1   5   1      608.28      479.77     68.89 o 
   0   5   1      830.68      727.96     91.61 o 
   1   5   1     2183.33     1962.07     41.13 o 
   2   5   1      892.91      827.16     40.60 o 
   3   5   1      355.19      392.92     10.29 o 
   4   5   1       73.48       73.18      4.10 o 
   5   5   1      104.90      100.54      5.36 o 
   6   5   1        9.50        5.87      2.31 o 
   7   5   1       31.07       16.46      5.04 o 
  -8   6   1       15.44        9.94      5.45 o 
  -7   6   1        3.36        2.52      2.33 o 
  -6   6   1        5.17        7.73      2.51 o 
  -5   6   1       22.54       25.83      4.89 o 
  -4   6   1       89.49       91.38      7.92 o 
  -3   6   1     1164.14     1134.50    101.50 o 
  -2   6   1     1390.28     1409.13     60.93 o 
  -1   6   1        9.80       15.18      0.70 o 
   0   6   1     1456.60     1455.85     74.72 o 
   1   6   1     3366.07     3177.52    104.76 o 
   2   6   1     1942.99     1803.92     71.82 o 
   3   6   1      221.60      238.12      7.92 o 
   4   6   1       96.29       93.03      4.68 o 
   5   6   1       53.15       55.21      4.10 o 
   6   6   1       25.14       25.63      3.67 o 
   7   6   1        0.46        0.31      2.88 o 
  -8   7   1        0.00       -1.85      3.09 o 
  -7   7   1        1.14        3.67      3.65 o 
  -6   7   1       34.83       35.49     12.03 o 
  -5   7   1      179.80      215.90     15.58 o 
  -4   7   1       60.60       69.85      8.28 o 
  -3   7   1     2120.82     2046.84    146.94 o 
  -2   7   1      891.86      864.59     37.56 o 
  -1   7   1     3713.27     3438.69    154.85 o 
   0   7   1     3147.69     3093.91    151.47 o 
   1   7   1     1595.55     1562.68     82.07 o 
   2   7   1        2.61        1.22      0.53 o 
   3   7   1      227.24      225.85     11.05 o 
   4   7   1      194.42      217.77      7.30 o 
   5   7   1        0.18        0.38      2.62 o 
   6   7   1       13.04        8.54      3.81 o 
   7   7   1        2.44        2.62      2.54 o 
  -8   8   1       13.45        9.82      5.76 o 
  -7   8   1        9.23        5.26      2.09 o 
  -6   8   1        1.35       -0.50      1.48 o 
  -5   8   1      227.46      230.37     19.80 o 
  -4   8   1       14.55       16.04      1.62 o 
  -3   8   1       55.11       43.38      2.61 o 
  -2   8   1      923.86      917.38     40.63 o 
  -1   8   1      134.35      123.49      3.31 o 
   0   8   1        2.49        4.18      0.69 o 
   1   8   1       25.21       51.25      5.15 o 
   2   8   1       32.13       30.69      1.48 o 
   3   8   1     1195.24     1202.64     63.38 o 
   4   8   1        5.42        5.91      1.51 o 
   5   8   1       14.19       18.36      2.46 o 
   6   8   1       28.50       22.05      4.11 o 
   7   8   1        0.70        0.80      2.36 o 
  -8   9   1        0.65        1.77      2.45 o 
  -7   9   1       82.33       97.69     20.83 o 
  -6   9   1        0.34        0.00      1.38 o 
  -5   9   1        0.14        1.85      1.38 o 
  -4   9   1      280.59      272.34     23.92 o 
  -3   9   1        6.01        6.97      1.09 o 
  -2   9   1        5.08        3.18      0.57 o 
  -1   9   1     8040.80     7718.07    162.40 o 
   0   9   1      948.49      899.64     46.69 o 
   1   9   1     1074.62      995.48     39.88 o 
   2   9   1       45.49       39.70      2.45 o 
   3   9   1       45.33       48.18      3.67 o 
   4   9   1      118.80      128.52      6.97 o 
   5   9   1       53.45       56.76      4.65 o 
   6   9   1       79.76       71.90      8.33 o 
   7   9   1       16.59       13.14      3.65 o 
  -8  10   1       11.56        8.01      3.41 o 
  -7  10   1       16.09        9.03      3.05 o 
  -6  10   1      287.88      332.10     50.19 o 
  -5  10   1      282.36      294.83     26.77 o 
  -4  10   1      411.30      419.99     25.91 o 
  -3  10   1     2704.90     2905.61    205.02 o 
  -2  10   1      439.61      449.45     15.65 o 
  -1  10   1     1664.22     1678.12     38.18 o 
   0  10   1     1135.25     1149.72     41.05 o 
   1  10   1       61.17       68.30      2.76 o 
   2  10   1       34.41       31.44      2.17 o 
   3  10   1        3.38        2.64      0.91 o 
   4  10   1      612.33      618.62     44.96 o 
   5  10   1        6.21        9.64      2.68 o 
   6  10   1       57.08       46.12      5.00 o 
   7  10   1        0.23        0.68      2.39 o 
  -8  11   1        2.71        2.06      2.75 o 
  -7  11   1       70.14       59.66      8.13 o 
  -6  11   1        8.43        7.68      2.06 o 
  -5  11   1      255.03      268.76     26.11 o 
  -4  11   1        8.79        6.90      1.29 o 
  -3  11   1      106.78      117.23      8.47 o 
  -2  11   1      172.00      161.38      5.98 o 
  -1  11   1     3731.10     3621.97     94.68 o 
   0  11   1        4.38        2.56      0.47 o 
   1  11   1        1.25        4.11      0.95 o 
   2  11   1      196.58      203.30     14.16 o 
   3  11   1       59.23       61.58      2.48 o 
   4  11   1       33.91       34.64      3.67 o 
   5  11   1        0.09        1.03      1.77 o 
   6  11   1       14.15       13.42      3.34 o 
   7  11   1       37.72       28.06      6.74 o 
  -8  12   1        7.20        2.69      2.91 o 
  -7  12   1        6.94        5.89      2.83 o 
  -6  12   1        1.03        3.34      2.14 o 
  -5  12   1        0.27        0.53      1.10 o 
  -4  12   1       96.64       86.19      8.21 o 
  -3  12   1     2209.32     2274.30    137.30 o 
  -2  12   1       44.63       37.20      3.25 o 
  -1  12   1     1907.74     1899.40     54.66 o 
   0  12   1        4.61        3.38      0.61 o 
   1  12   1      491.73      477.44     23.65 o 
   2  12   1      732.78      841.37     70.96 o 
   3  12   1      101.68       95.03      3.90 o 
   4  12   1      184.74      170.73      6.20 o 
   5  12   1       96.88       94.68      6.00 o 
   6  12   1       24.73       24.98      4.53 o 
   7  12   1       47.17       41.25      7.82 o 
  -8  13   1        2.24        1.34      3.70 o 
  -7  13   1       10.80       11.14      3.21 o 
  -6  13   1       73.78       60.58      7.10 o 
  -5  13   1       61.63       65.30      5.94 o 
  -4  13   1        5.99        9.48      1.48 o 
  -3  13   1        9.60        9.02      0.99 o 
  -2  13   1     1514.42     1501.64     38.47 o 
  -1  13   1      132.23      101.47      4.29 o 
   0  13   1     3141.24     2899.67    133.02 o 
   1  13   1       38.65       38.35      3.39 o 
   2  13   1       52.68       65.93      5.42 o 
   3  13   1      341.20      320.73      7.12 o 
   4  13   1       48.95       45.79      3.36 o 
   5  13   1      320.25      311.85     10.51 o 
   6  13   1       13.61       11.83      3.22 o 
   7  13   1        9.44        7.71      3.38 o 
  -7  14   1        0.10       -0.08      2.14 o 
  -6  14   1        0.36        1.11      1.85 o 
  -5  14   1       50.65       49.67      3.52 o 
  -4  14   1      164.11      161.33     12.69 o 
  -3  14   1      710.21      743.29     35.09 o 
  -2  14   1     1090.53     1035.93     90.57 o 
  -1  14   1     1484.27     1621.02     62.18 o 
   0  14   1      433.25      466.51     26.49 o 
   1  14   1      138.21      177.52      8.15 o 
   2  14   1        3.61        1.72      0.98 o 
   3  14   1      891.66      864.26     21.54 o 
   4  14   1        8.97       11.52      2.12 o 
   5  14   1        1.43        2.67      2.14 o 
   6  14   1        1.07       -0.76      1.95 o 
   7  14   1       17.80       16.61      4.15 o 
  -7  15   1        5.24        3.23      2.53 o 
  -6  15   1        0.33       -0.02      2.00 o 
  -5  15   1      105.85      103.35      4.87 o 
  -4  15   1       30.36       41.28      4.63 o 
  -3  15   1      282.61      302.88     18.55 o 
  -2  15   1      213.52      168.87      5.30 o 
  -1  15   1      149.37      178.60      6.12 o 
   0  15   1      377.14      322.15     16.57 o 
   1  15   1       37.92       66.59      2.95 o 
   2  15   1        1.43        1.26      0.98 o 
   3  15   1       47.18       47.95      3.16 o 
   4  15   1      255.69      225.41      8.65 o 
   5  15   1       55.50       52.52      4.94 o 
   6  15   1       27.02       19.71      3.95 o 
   7  15   1        0.81        0.97      2.78 o 
  -7  16   1        1.44       -0.78      2.22 o 
  -6  16   1        0.08       -0.52      1.70 o 
  -5  16   1       67.55       63.90      3.95 o 
  -4  16   1        6.72        4.37      1.44 o 
  -3  16   1      192.94      231.74     10.01 o 
  -2  16   1      284.48      302.11      5.59 o 
  -1  16   1      203.80      213.72      7.65 o 
   0  16   1      155.47      123.98      7.51 o 
   1  16   1        1.74        3.95      1.14 o 
   2  16   1       34.36       35.22      3.82 o 
   3  16   1      343.58      346.06     15.58 o 
   4  16   1      117.22      101.79      5.86 o 
   5  16   1        0.22       -0.80      1.68 o 
   6  16   1       12.15        9.42      3.20 o 
  -7  17   1        1.74        1.60      2.47 o 
  -6  17   1        3.39        3.62      2.34 o 
  -5  17   1       70.48       62.40      4.00 o 
  -4  17   1       12.27       13.60      2.13 o 
  -3  17   1      426.60      431.64     10.53 o 
  -2  17   1      330.99      324.65      6.41 o 
  -1  17   1      346.74      307.50     12.18 o 
   0  17   1      727.68      727.68     50.97 o 
   1  17   1      385.30      381.92     21.45 o 
   2  17   1        8.42       12.41      1.84 o 
   3  17   1      732.46      727.48     24.96 o 
   4  17   1       32.85       33.18      3.24 o 
   5  17   1       84.61       80.28      5.90 o 
   6  17   1        1.56       -0.91      2.10 o 
  -7  18   1        0.05       -0.51      2.07 o 
  -6  18   1       18.51       16.92      2.86 o 
  -5  18   1        4.31        5.38      1.88 o 
  -4  18   1        0.01        0.02      1.16 o 
  -3  18   1       46.09       42.43      2.91 o 
  -2  18   1      297.93      296.68      8.98 o 
  -1  18   1        0.00        0.20      0.52 o 
   0  18   1      675.58      651.16     41.90 o 
   1  18   1       93.39       91.63      4.22 o 
   2  18   1        3.39        2.68      1.22 o 
   3  18   1       82.90       83.19      4.18 o 
   4  18   1      254.71      252.33      7.57 o 
   5  18   1       64.02       60.03      4.39 o 
   6  18   1       28.69       20.07      4.89 o 
  -7  19   1        1.77       -0.69      2.22 o 
  -6  19   1        0.20       -0.03      1.58 o 
  -5  19   1       10.48        9.45      2.21 o 
  -4  19   1       76.54       71.68      6.14 o 
  -3  19   1        1.63        1.80      1.19 o 
  -2  19   1        0.15        0.21      0.86 o 
  -1  19   1       93.79       95.67      2.96 o 
   0  19   1       33.04       38.99      5.38 o 
   1  19   1       57.58       52.26      3.02 o 
   2  19   1      634.89      587.98     29.61 o 
   3  19   1        7.35        3.91      1.69 o 
   4  19   1        0.55       -0.52      1.34 o 
   5  19   1       56.65       50.26      4.29 o 
   6  19   1       36.58       36.07      5.05 o 
  -7  20   1        1.63        2.46      2.59 o 
  -6  20   1        5.02        4.27      1.97 o 
  -5  20   1       15.84       14.49      2.54 o 
  -4  20   1        3.84        3.16      1.63 o 
  -3  20   1      311.55      274.15     19.24 o 
  -2  20   1       32.78       33.79      3.04 o 
  -1  20   1      131.76      138.78      5.37 o 
   0  20   1       93.00       92.34      6.70 o 
   1  20   1      477.83      479.09     22.02 o 
   2  20   1      272.95      270.30     10.54 o 
   3  20   1        9.40       13.18      2.32 o 
   4  20   1       35.01       31.78      3.34 o 
   5  20   1       50.76       50.66      4.37 o 
   6  20   1       10.38       11.72      3.62 o 
  -7  21   1        4.93        0.93      3.75 o 
  -6  21   1       11.59       11.37      2.62 o 
  -5  21   1        2.04        1.59      1.60 o 
  -4  21   1      162.37      166.73      6.30 o 
  -3  21   1       90.84       57.11     21.74 o 
  -2  21   1       22.58       24.08      2.39 o 
  -1  21   1      164.14      172.07     15.08 o 
   0  21   1       50.83       48.96      5.07 o 
   1  21   1       29.81       33.68      2.77 o 
   2  21   1     1325.63     1315.24     62.09 o 
   3  21   1        0.06        1.39      1.44 o 
   4  21   1       93.05       95.49      5.06 o 
   5  21   1       48.28       44.38      4.25 o 
   6  21   1        1.14       -0.21      2.40 o 
  -6  22   1       15.34       17.85      3.87 o 
  -5  22   1        0.19        1.08      1.58 o 
  -4  22   1        6.34        6.74      1.97 o 
  -3  22   1       59.44       39.14     13.05 o 
  -2  22   1        0.33        2.00      1.70 o 
  -1  22   1        5.75        6.69      2.18 o 
   0  22   1      339.80      337.30     25.33 o 
   1  22   1      119.09      129.46      6.63 o 
   2  22   1       36.68       45.68      3.44 o 
   3  22   1      246.02      250.83      9.12 o 
   4  22   1        1.75        1.14      1.72 o 
   5  22   1       80.07       77.66      5.07 o 
   6  22   1        1.24       -0.14      2.53 o 
  -6  23   1        5.28        4.92      2.33 o 
  -5  23   1        2.81        1.56      1.71 o 
  -4  23   1        8.40       12.14      2.84 o 
  -3  23   1       73.22       76.94      4.11 o 
  -2  23   1      146.77      146.27      7.92 o 
  -1  23   1       10.50       12.11      2.65 o 
   0  23   1      446.96      456.65     19.70 o 
   1  23   1      335.20      322.50     16.96 o 
   2  23   1      289.03      284.55     13.25 o 
   3  23   1      147.52      126.75      9.57 o 
   4  23   1        0.68       -0.09      1.61 o 
   5  23   1        5.19        4.98      2.12 o 
  -6  24   1        1.44        1.18      2.05 o 
  -5  24   1        5.68        4.53      2.06 o 
  -4  24   1       23.94       23.24      2.95 o 
  -3  24   1        4.99        9.84      2.79 o 
  -2  24   1        3.45        9.16      2.62 o 
  -1  24   1       11.80       16.87      3.70 o 
   0  24   1      423.68      446.90     11.71 o 
   1  24   1       69.15       76.63      4.08 o 
   2  24   1        0.95        1.50      1.63 o 
   3  24   1       51.31       65.46     10.85 o 
   4  24   1       85.07       90.10      5.16 o 
   5  24   1        0.04        0.82      1.88 o 
  -6  25   1       51.36       37.58      4.79 o 
  -5  25   1       34.05       22.56      3.28 o 
  -4  25   1       47.95       46.92      4.43 o 
  -3  25   1      243.96      252.12      9.64 o 
  -2  25   1        3.38        6.38      2.40 o 
  -1  25   1        0.67       -0.35      1.55 o 
   0  25   1      228.11      235.41      8.83 o 
   1  25   1      204.92      218.58      8.61 o 
   2  25   1      239.53      232.10      9.39 o 
   3  25   1       88.02       95.33      6.43 o 
   4  25   1       12.18       10.74      2.56 o 
   5  25   1       13.77       19.38      3.30 o 
  -6  26   1        4.89        5.77      3.19 o 
  -5  26   1        0.76        1.85      1.84 o 
  -4  26   1       28.83       26.26      4.15 o 
  -3  26   1       19.70       25.99      3.97 o 
  -2  26   1      159.24      159.91      7.63 o 
  -1  26   1        4.13        3.14      2.17 o 
   0  26   1        0.29        2.26      2.04 o 
   1  26   1        3.57        3.91      2.34 o 
   2  26   1       12.40       17.51      3.48 o 
   3  26   1      164.49      144.40     11.95 o 
   4  26   1       10.00       11.43      2.72 o 
   5  26   1       13.94       10.02      2.90 o 
  -5  27   1        1.16        1.93      2.50 o 
  -4  27   1        7.77        9.79      3.26 o 
  -3  27   1        1.95        0.70      2.00 o 
  -2  27   1        5.43        8.83      2.79 o 
  -1  27   1       26.45       33.10      4.18 o 
   0  27   1       30.59       32.83      4.37 o 
   1  27   1        2.66        2.46      2.52 o 
   2  27   1      197.36      197.88     19.34 o 
   3  27   1        4.96        6.05      2.18 o 
   4  27   1        9.88        9.41      2.64 o 
   5  27   1        2.05        4.45      2.88 o 
  -5  28   1       11.77       13.97      4.01 o 
  -4  28   1       14.74       14.13      3.56 o 
  -3  28   1       42.90       53.50      9.98 o 
  -2  28   1       19.32       20.78      3.71 o 
  -1  28   1       15.75       13.04      3.19 o 
   0  28   1        0.02        0.14      2.02 o 
   1  28   1      522.65      558.72     30.60 o 
   2  28   1       41.10       36.11      7.56 o 
   3  28   1       17.15       11.29      3.34 o 
   4  28   1       25.62       20.92      3.38 o 
  -5  29   1        9.42        7.57      3.38 o 
  -4  29   1       64.01       67.13      7.46 o 
  -3  29   1       50.80       46.34      5.21 o 
  -2  29   1       10.06       11.71      3.12 o 
  -1  29   1      205.48      194.87      8.91 o 
   0  29   1       53.85       54.22      5.31 o 
   1  29   1       17.56       20.73      3.72 o 
   2  29   1       59.07       69.81      5.90 o 
   3  29   1        1.49        4.48      3.60 o 
   4  29   1        4.90        2.90      2.30 o 
  -4  30   1       24.65       27.50      4.94 o 
  -3  30   1        0.58        1.78      2.32 o 
  -2  30   1       79.37       88.05      6.51 o 
  -1  30   1        0.85        3.46      2.32 o 
   0  30   1       19.64       31.73      4.40 o 
   1  30   1        6.88       14.17      3.45 o 
   2  30   1        0.14        0.55      2.27 o 
   3  30   1        4.58        2.75      3.60 o 
   4  30   1        2.91        1.34      2.76 o 
  -4  31   1        3.88        3.59      2.72 o 
  -3  31   1        7.09        5.09      2.90 o 
  -2  31   1       13.71       19.10      3.89 o 
  -1  31   1       45.49       55.94      6.17 o 
   0  31   1       40.82       47.76      8.38 o 
   1  31   1       16.69       23.62      4.22 o 
   2  31   1        0.39        0.69      2.30 o 
   3  31   1        7.61       11.87      3.74 o 
  -4  32   1       18.40       17.59      6.17 o 
  -3  32   1       21.62       17.09      4.06 o 
  -2  32   1        1.46        1.64      2.58 o 
  -1  32   1       22.29       32.05      4.75 o 
   0  32   1       74.51       86.65      6.65 o 
   1  32   1        5.65        4.79      2.91 o 
   2  32   1        0.35        1.97      2.58 o 
   3  32   1       14.47       13.43      3.78 o 
  -3  33   1        0.13        3.92      2.80 o 
  -2  33   1        5.58        2.79      2.64 o 
  -1  33   1       41.77       47.35      5.59 o 
   0  33   1        2.84        7.67      3.16 o 
   1  33   1        0.03        0.03      2.25 o 
   2  33   1        2.36        2.24      2.62 o 
  -2  34   1        0.33        2.09      2.72 o 
  -1  34   1       13.42       12.47      3.77 o 
   0  34   1        4.79        6.60      2.96 o 
   1  34   1       26.70       35.99      5.27 o 
   2  34   1        1.01        2.24      2.80 o 
  -2  35   1       21.78       22.73      6.69 o 
  -1  35   1       20.52       28.03      4.91 o 
   0  35   1       17.36       17.27      4.11 o 
   1  35   1        0.15        0.04      2.62 o 
  -8   0   2        2.80        3.81      4.11 o 
  -6   0   2      861.75      893.02     22.83 o 
  -4   0   2     2805.18     3275.11     34.35 o 
  -2   0   2    10137.29    10500.67   1037.07 o 
   0   0   2     9389.20     8163.43    120.60 o 
   2   0   2       24.00       23.04      2.98 o 
   4   0   2       63.94       61.71      5.66 o 
   6   0   2        0.11        1.23      2.67 o 
  -8   1   2      200.20      180.35      9.31 o 
  -7   1   2       39.80       42.53      4.87 o 
  -6   1   2      320.87      337.99     10.18 o 
  -5   1   2      375.16      413.97      9.89 o 
  -4   1   2        4.91        4.14      1.74 o 
  -3   1   2      249.78      262.80      6.00 o 
  -2   1   2      159.27      162.26     11.01 o 
  -1   1   2      319.46      316.99     15.38 o 
   0   1   2     3070.63     2432.41    180.15 o 
   1   1   2      464.56      393.29      6.17 o 
   2   1   2      116.81      118.37      4.03 o 
   3   1   2      807.97      722.48     16.46 o 
   4   1   2      122.52      137.92      9.93 o 
   5   1   2       12.63        9.88      2.44 o 
   6   1   2       15.49       16.82      3.38 o 
   7   1   2        2.94       -0.43      2.28 o 
  -8   2   2       73.90       88.51      6.98 o 
  -7   2   2      114.41      123.94      7.09 o 
  -6   2   2      183.96      214.32      8.33 o 
  -5   2   2       41.60       48.16      4.58 o 
  -4   2   2       10.31        9.20      2.07 o 
  -3   2   2      282.42      307.27      7.05 o 
  -2   2   2       69.32       57.64      4.53 o 
  -1   2   2      888.27      867.79     28.30 o 
   0   2   2       27.16       24.85      0.92 o 
   1   2   2       58.47       24.12      7.61 o 
   2   2   2      325.40      344.64      6.81 o 
   3   2   2      695.66      707.37     27.21 o 
   4   2   2      379.75      418.25      9.89 o 
   5   2   2       31.68       29.50      5.66 o 
   6   2   2        7.95        8.38      2.72 o 
   7   2   2       14.19        9.05      4.42 o 
  -8   3   2      146.92      156.20      8.69 o 
  -7   3   2       24.54       23.08      3.93 o 
  -6   3   2     1554.27     1729.13     89.23 o 
  -5   3   2       45.98       53.10      3.89 o 
  -4   3   2      421.97      498.40      9.64 o 
  -3   3   2      413.87      515.19     15.02 o 
  -2   3   2      475.93      511.73     39.92 o 
  -1   3   2      965.48     1041.90     22.94 o 
   0   3   2      282.95      298.39      5.50 o 
   1   3   2      826.50      713.26      7.82 o 
   2   3   2      523.47      372.79     83.57 o 
   3   3   2      967.08      961.48     53.54 o 
   4   3   2        0.20        1.01      1.33 o 
   5   3   2       83.33       85.06      7.61 o 
   6   3   2       30.83       24.18      3.68 o 
   7   3   2        9.27        6.48      4.22 o 
  -8   4   2        0.17        0.71      2.62 o 
  -7   4   2        3.74        6.78      2.78 o 
  -6   4   2      386.11      435.28     26.59 o 
  -5   4   2      188.00      208.07     10.85 o 
  -4   4   2     2939.64     3500.25    162.10 o 
  -3   4   2      260.13      243.10     26.85 o 
  -2   4   2     2715.62     2865.04    169.75 o 
  -1   4   2     3446.56     3577.51     73.22 o 
   0   4   2     1226.67     1229.10     25.53 o 
   1   4   2     2025.20     1843.11     38.72 o 
   2   4   2      118.82      115.85      3.97 o 
   3   4   2       57.58       64.33      3.59 o 
   4   4   2        5.14        4.88      1.68 o 
   5   4   2       31.88       34.73      5.30 o 
   6   4   2        2.24        3.61      2.29 o 
   7   4   2        6.94        4.94      4.01 o 
  -8   5   2       75.08       62.30     18.93 o 
  -7   5   2       26.06       20.98      3.71 o 
  -6   5   2        0.19        1.88      2.08 o 
  -5   5   2      114.51      126.24     10.95 o 
  -4   5   2       46.56       41.31      4.11 o 
  -3   5   2       75.02       88.36      7.22 o 
  -2   5   2      255.84      253.20     13.08 o 
  -1   5   2     1191.90     1252.56     50.57 o 
   0   5   2       24.26       19.91      0.77 o 
   1   5   2      118.48      135.03      2.90 o 
   2   5   2      876.74      839.12     15.48 o 
   3   5   2      105.41      102.28      5.91 o 
   4   5   2        0.12        1.71      1.45 o 
   5   5   2       98.78      110.80      5.92 o 
   6   5   2       38.98       26.02      5.45 o 
   7   5   2        4.14        0.00      3.29 o 
  -8   6   2       22.94       22.51      7.51 o 
  -7   6   2       25.41       28.07      4.18 o 
  -6   6   2       65.59       62.70      5.40 o 
  -5   6   2      199.45      221.52     17.23 o 
  -4   6   2       21.64       28.22      2.83 o 
  -3   6   2     2166.20     1815.66    222.77 o 
  -2   6   2      498.78      450.13     32.99 o 
  -1   6   2     1625.24     1606.49     67.08 o 
   0   6   2      189.82      183.25      4.92 o 
   1   6   2      387.00      342.10     20.39 o 
   2   6   2       86.28      102.18      4.35 o 
   3   6   2        0.09        0.32      1.01 o 
   5   6   2        0.43        1.65      1.85 o 
   6   6   2        0.02        2.57      2.98 o 
   7   6   2        0.39       -0.64      2.43 o 
  -8   7   2        3.56        2.11      2.62 o 
  -7   7   2        1.51        2.59      2.14 o 
  -6   7   2        0.21        1.49      1.65 o 
  -5   7   2        8.91       13.12      2.54 o 
  -4   7   2        9.07        7.50      1.24 o 
  -3   7   2     1486.06     1235.84    151.41 o 
  -2   7   2      627.98      577.24     30.08 o 
  -1   7   2     2177.19     2206.45     84.11 o 
   0   7   2     3468.41     3440.58    122.40 o 
   1   7   2      906.65      855.82     19.40 o 
   2   7   2     1726.71     1678.02     36.73 o 
   3   7   2      403.40      404.19     11.63 o 
   4   7   2      250.68      261.59      7.86 o 
   5   7   2       34.65       30.05      3.93 o 
   6   7   2       29.70       30.98      4.43 o 
   7   7   2       13.32        7.95      3.36 o 
  -8   8   2       10.79       10.92      2.87 o 
  -7   8   2       17.25       19.85      4.24 o 
  -6   8   2       27.50       34.84      3.25 o 
  -5   8   2        0.96        1.90      1.33 o 
  -4   8   2     1042.20     1054.00     86.06 o 
  -3   8   2        0.67        0.19      0.50 o 
  -2   8   2      307.07      318.12     29.62 o 
  -1   8   2      155.59      157.61      6.63 o 
   0   8   2        3.51        3.99      1.24 o 
   1   8   2      985.11      957.99     30.10 o 
   2   8   2      576.41      553.02      8.61 o 
   3   8   2        4.51        3.90      1.17 o 
   4   8   2        0.49        0.67      2.62 o 
   5   8   2        1.41        3.86      2.14 o 
   6   8   2       11.29        7.07      2.83 o 
   7   8   2        0.19        1.31      2.72 o 
  -8   9   2        0.07        0.96      2.06 o 
  -7   9   2      166.04      165.98     14.59 o 
  -6   9   2       13.96       16.45      2.55 o 
  -5   9   2      348.17      377.65     28.86 o 
  -4   9   2       94.95       92.38      5.55 o 
  -3   9   2       11.77        9.79      1.25 o 
  -2   9   2        2.88        2.15      0.98 o 
  -1   9   2     1808.21     1597.07    207.53 o 
   0   9   2     1275.88     1223.60    101.37 o 
   1   9   2      516.19      553.11     17.79 o 
   2   9   2       26.33       30.80      1.45 o 
   3   9   2        1.23        1.44      1.55 o 
   4   9   2      485.86      463.99     16.25 o 
   5   9   2       46.68       46.50      4.75 o 
   6   9   2      127.75      119.81      7.45 o 
   7   9   2        4.13        5.11      3.00 o 
  -8  10   2        1.58        0.71      2.50 o 
  -7  10   2        0.04        0.67      1.73 o 
  -6  10   2       37.80       31.77      3.18 o 
  -5  10   2      813.83      850.35     65.66 o 
  -4  10   2      103.84       99.59      8.46 o 
  -3  10   2      991.15     1026.06     45.46 o 
  -2  10   2       73.01       76.54      5.30 o 
  -1  10   2      216.45      217.74     23.31 o 
   0  10   2     2455.88     2474.80    103.83 o 
   1  10   2     2988.26     2804.40     94.37 o 
   2  10   2     1042.13     1104.36     59.47 o 
   3  10   2       39.00       39.48      2.79 o 
   4  10   2       75.94       80.95      7.41 o 
   5  10   2        3.12        2.54      2.57 o 
   6  10   2        6.96       10.97      4.11 o 
   7  10   2        8.07        5.39      3.16 o 
  -8  11   2       11.86        8.66      3.38 o 
  -7  11   2       16.87       23.72      4.82 o 
  -6  11   2        8.07        8.95      2.12 o 
  -5  11   2        0.28        2.14      1.25 o 
  -4  11   2      291.93      297.69     19.91 o 
  -3  11   2      529.37      512.61     23.67 o 
  -2  11   2       89.25       97.80      3.58 o 
  -1  11   2        3.54        4.44      0.64 o 
   0  11   2     2911.75     2951.67    155.83 o 
   1  11   2     1092.67     1107.01     30.70 o 
   2  11   2       32.61       37.01      2.44 o 
   3  11   2      219.64      203.61      5.79 o 
   4  11   2      124.69      126.00      8.95 o 
   5  11   2        1.77       -0.19      1.78 o 
   6  11   2       34.35       34.70      5.66 o 
  -8  12   2        5.39        0.81      2.62 o 
  -7  12   2        8.06        9.62      3.01 o 
  -6  12   2        7.10        4.72      1.84 o 
  -5  12   2      481.24      498.22     38.38 o 
  -4  12   2       22.37       19.80      2.21 o 
  -3  12   2      334.41      373.65     12.29 o 
  -2  12   2       30.08       38.45      1.55 o 
  -1  12   2       24.99       40.59      1.75 o 
   0  12   2     1888.22     1899.54    110.44 o 
   1  12   2     1796.25     1747.37     52.24 o 
   2  12   2     1322.40     1214.22     32.99 o 
   3  12   2       32.44       31.34      2.70 o 
   4  12   2      100.96       98.23      8.13 o 
   5  12   2       16.84       25.19      3.96 o 
   6  12   2       59.06       65.06      6.07 o 
  -8  13   2        4.66        6.38      3.20 o 
  -7  13   2       48.79       42.79      4.94 o 
  -6  13   2       43.96       48.65      4.00 o 
  -5  13   2       26.86       25.86      3.80 o 
  -4  13   2       10.93       15.92      1.68 o 
  -3  13   2      103.21      106.92      4.66 o 
  -2  13   2       12.78       11.70      1.04 o 
  -1  13   2     1577.31     1504.42     68.13 o 
   0  13   2       22.03       24.56      1.90 o 
   1  13   2      368.06      307.35     16.27 o 
   2  13   2      129.49      122.76      4.29 o 
   3  13   2       12.55        9.21      1.76 o 
   4  13   2       30.51       29.11      5.45 o 
   5  13   2      183.22      175.29     14.86 o 
   6  13   2       90.03       92.07      6.87 o 
  -8  14   2        1.72        0.93      2.52 o 
  -7  14   2       14.99       17.22      3.63 o 
  -6  14   2        1.12        4.02      2.20 o 
  -5  14   2      185.67      171.57     12.41 o 
  -4  14   2      490.58      508.98     24.83 o 
  -3  14   2        0.94        3.50      0.97 o 
  -2  14   2       53.62       62.86      2.02 o 
  -1  14   2      990.95      978.60     62.35 o 
   0  14   2      808.86      829.55     43.06 o 
   1  14   2      276.57      255.48     13.94 o 
   2  14   2       18.73       18.82      2.10 o 
   3  14   2       35.04       35.56      3.70 o 
   4  14   2      447.45      495.57     17.90 o 
   5  14   2       46.55       47.27      5.20 o 
   6  14   2       13.34       13.89      3.85 o 
  -8  15   2        6.24        2.10      2.57 o 
  -7  15   2        3.06        3.39      2.51 o 
  -6  15   2        1.10        4.12      2.18 o 
  -5  15   2       47.32       52.07      7.04 o 
  -4  15   2       46.11       47.00      4.14 o 
  -3  15   2       83.92       75.24      5.55 o 
  -2  15   2      246.25      238.83      6.90 o 
  -1  15   2      792.66      757.79     74.15 o 
   0  15   2        8.74       11.79      1.51 o 
   1  15   2      521.14      508.07     28.47 o 
   2  15   2       64.02       62.02      3.32 o 
   3  15   2        4.11        6.80      1.79 o 
   4  15   2       71.18       63.00      4.98 o 
   5  15   2       56.41       52.80      5.45 o 
   6  15   2      106.48      111.40      7.67 o 
  -7  16   2        8.78        6.55      2.87 o 
  -6  16   2       54.11       45.50      3.86 o 
  -5  16   2       52.40       44.74      3.40 o 
  -4  16   2      317.39      339.63     14.89 o 
  -3  16   2        8.22        7.69      1.86 o 
  -2  16   2        1.56        0.73      0.59 o 
  -1  16   2       47.53       36.35      5.65 o 
   0  16   2      650.60      633.56     39.38 o 
   1  16   2       17.56       17.30      2.15 o 
   2  16   2     1424.58     1358.08     65.54 o 
   3  16   2      349.32      343.82     15.19 o 
   4  16   2      101.62       81.96      8.33 o 
   5  16   2       34.02       50.43      8.13 o 
   6  16   2        2.13        3.70      2.84 o 
  -7  17   2       11.55       11.06      3.53 o 
  -6  17   2        4.25        3.65      1.76 o 
  -5  17   2       11.91       13.52      2.92 o 
  -4  17   2       39.69       39.23      2.81 o 
  -3  17   2       30.68       29.65      3.87 o 
  -2  17   2      167.40      169.72      3.42 o 
  -1  17   2      533.58      564.53     33.81 o 
   0  17   2     1044.79     1024.09     57.67 o 
   1  17   2      249.07      234.86     10.09 o 
   2  17   2      446.03      427.73     18.58 o 
   3  17   2       25.65       22.62      2.72 o 
   4  17   2      217.70      215.93     13.27 o 
   5  17   2        5.29        8.73      3.20 o 
   6  17   2       45.89       39.32     12.75 o 
  -7  18   2       10.30        9.51      3.20 o 
  -6  18   2        0.16       -0.05      1.41 o 
  -5  18   2       14.87        8.48      2.00 o 
  -4  18   2       11.75       10.93      1.93 o 
  -3  18   2       43.55       43.38      2.36 o 
  -2  18   2      430.45      398.79     10.39 o 
  -1  18   2      496.19      390.07     56.98 o 
   0  18   2       23.33       21.37      2.13 o 
   1  18   2        1.25        2.09      1.15 o 
   2  18   2      185.92      185.97      7.52 o 
   3  18   2      300.84      316.14     17.49 o 
   4  18   2       42.33       47.84      4.86 o 
   5  18   2       75.39       77.96      8.23 o 
   6  18   2        0.54        1.74      2.69 o 
  -7  19   2       29.07       21.95      4.32 o 
  -6  19   2       19.98       20.67      2.99 o 
  -5  19   2       77.41       73.80      6.15 o 
  -4  19   2       50.97       53.84      3.94 o 
  -3  19   2       56.04       46.55      2.48 o 
  -2  19   2        0.08        0.58      0.71 o 
  -1  19   2       30.52       34.99      4.29 o 
   0  19   2     1571.22     1594.42     81.82 o 
   1  19   2       43.99       39.35      3.92 o 
   2  19   2      155.02      157.75      5.53 o 
   3  19   2       82.91       75.13      6.90 o 
   4  19   2        0.32        1.34      2.00 o 
   5  19   2      201.59      205.64      9.67 o 
   6  19   2        0.20        3.18      2.96 o 
  -7  20   2        0.01       -0.67      2.15 o 
  -6  20   2        0.25       -0.28      1.62 o 
  -5  20   2        5.25        1.63      1.57 o 
  -4  20   2       48.73       44.75      3.34 o 
  -3  20   2        0.56        0.05      1.07 o 
  -2  20   2     1521.25     1456.51     44.33 o 
  -1  20   2       18.31       18.75      1.79 o 
   0  20   2       68.75       74.74      5.45 o 
   1  20   2      669.63      640.38     23.98 o 
   2  20   2       36.65       40.24      3.62 o 
   3  20   2      208.53      187.69     11.99 o 
   4  20   2       19.09       15.41      3.41 o 
   5  20   2        1.57        1.27      2.42 o 
  -7  21   2        0.52       -0.24      2.36 o 
  -6  21   2        0.02        0.41      1.62 o 
  -5  21   2        0.02        0.17      1.43 o 
  -4  21   2      111.28      108.02      4.86 o 
  -3  21   2       85.43       92.46      4.18 o 
  -2  21   2      268.08      268.38      6.55 o 
  -1  21   2      163.42      143.12     12.47 o 
   0  21   2       74.55       81.48      6.98 o 
   1  21   2       13.90       22.24      2.53 o 
   2  21   2      103.04       96.40      9.22 o 
   3  21   2      169.66      169.02      9.26 o 
   4  21   2      152.19      155.08     18.15 o 
   5  21   2        0.25       -1.45      1.62 o 
  -7  22   2        0.98        2.15      2.83 o 
  -6  22   2       31.16       28.59      3.62 o 
  -5  22   2        6.40        4.78      1.83 o 
  -4  22   2       59.11       47.14      7.41 o 
  -3  22   2      124.91      110.99     13.22 o 
  -2  22   2      724.31      752.05     34.66 o 
  -1  22   2     1094.86     1088.78     60.71 o 
   0  22   2       42.13       37.89      3.04 o 
   1  22   2      307.48      305.84     13.81 o 
   2  22   2        0.33        0.67      1.36 o 
   3  22   2       79.47       75.07      4.48 o 
   4  22   2       72.50       70.03      9.67 o 
   5  22   2        0.07        1.51      1.91 o 
  -6  23   2        0.18       -0.04      1.78 o 
  -5  23   2       21.32       22.13      3.49 o 
  -4  23   2        6.11        3.90      2.84 o 
  -3  23   2        0.75       -0.09      1.71 o 
  -2  23   2      114.78      102.69      5.89 o 
  -1  23   2      318.34      323.78     23.98 o 
   0  23   2      804.65      775.28     51.68 o 
   1  23   2       73.95       72.71      4.08 o 
   2  23   2        5.50        5.67      1.92 o 
   3  23   2      178.21      181.21     12.24 o 
   4  23   2        4.94        5.25      2.17 o 
   5  23   2       85.90       96.10      5.89 o 
  -6  24   2        0.42        1.66      1.96 o 
  -5  24   2        0.61       -0.14      1.54 o 
  -4  24   2       63.59       61.47      8.18 o 
  -3  24   2      109.20      105.07     13.37 o 
  -2  24   2       87.34       89.62      5.64 o 
  -1  24   2       20.36       24.94      4.99 o 
   0  24   2       22.29       36.74      3.13 o 
   1  24   2      628.37      638.43     31.18 o 
   2  24   2        0.07        0.53      1.44 o 
   3  24   2       54.31       53.24      4.67 o 
   4  24   2        1.07        1.75      1.86 o 
   5  24   2        3.62        4.39      2.36 o 
  -6  25   2       13.81       13.07      2.93 o 
  -5  25   2       20.67       19.13      3.72 o 
  -4  25   2       24.59       20.99      3.71 o 
  -3  25   2       21.52       23.60      3.70 o 
  -2  25   2       71.84       69.41      5.16 o 
  -1  25   2      194.52      206.37      8.29 o 
   0  25   2       87.82       82.14      5.48 o 
   1  25   2       67.00       67.75      4.09 o 
   2  25   2      176.84      190.67      8.14 o 
   3  25   2        8.01        8.43      2.34 o 
   4  25   2        2.00        2.85      1.98 o 
  -6  26   2       11.53        7.96      3.25 o 
  -5  26   2        4.80        3.45      2.55 o 
  -4  26   2        2.67        3.32      2.49 o 
  -3  26   2       37.42       36.71      4.39 o 
  -2  26   2       88.29       96.35      6.07 o 
  -1  26   2      321.94      347.13     12.65 o 
   0  26   2       21.83       24.58      3.69 o 
   1  26   2       11.14        8.13      2.10 o 
   2  26   2       64.95       73.76      6.48 o 
   3  26   2       30.04       25.65      3.25 o 
   4  26   2        0.01        0.03      1.71 o 
  -5  27   2        0.56       -1.39      2.18 o 
  -4  27   2       28.02       32.84      7.92 o 
  -3  27   2      124.19      111.92     12.70 o 
  -2  27   2       57.20       61.66      5.13 o 
  -1  27   2       11.76       11.97      2.98 o 
   0  27   2       26.81       37.03      4.36 o 
   1  27   2        0.84        0.38      1.97 o 
   2  27   2        1.09        1.33      1.61 o 
   3  27   2        9.01       15.98      2.86 o 
   4  27   2        6.60        6.71      2.61 o 
  -5  28   2        8.02        9.63      3.21 o 
  -4  28   2        0.30        1.64      2.22 o 
  -3  28   2        6.67       10.90      3.05 o 
  -2  28   2      237.66      278.41     10.36 o 
  -1  28   2       10.48       10.59      4.37 o 
   0  28   2        0.12        3.19      2.20 o 
   1  28   2        9.17        6.30      3.60 o 
   2  28   2       19.92       21.57      6.74 o 
   3  28   2        1.85        4.21      2.10 o 
   4  28   2        9.55       12.08      3.05 o 
  -5  29   2        1.68        1.08      2.73 o 
  -4  29   2        6.25        8.43      3.20 o 
  -3  29   2       57.71       56.10      8.49 o 
  -2  29   2       10.52       10.79      3.12 o 
  -1  29   2        1.17        3.72      2.62 o 
   0  29   2      235.31      243.53     20.16 o 
   1  29   2       16.31       17.75      3.66 o 
   2  29   2       49.83       55.17      5.66 o 
   3  29   2       58.02       65.50     10.93 o 
  -5  30   2        3.58        3.28      3.04 o 
  -4  30   2        9.48        7.52      3.16 o 
  -3  30   2       14.82       10.44      3.21 o 
  -2  30   2       23.94       40.13      4.98 o 
  -1  30   2       56.01       59.83      6.53 o 
   0  30   2        0.70        2.23      2.17 o 
   1  30   2       92.03      120.43     11.26 o 
   2  30   2       10.03        9.26      3.28 o 
   3  30   2       39.36       46.61     12.60 o 
  -4  31   2       16.09       14.13      3.78 o 
  -3  31   2        0.31       -0.49      2.18 o 
  -2  31   2        8.72        8.27      3.00 o 
  -1  31   2        3.10       -0.22      1.99 o 
   0  31   2       36.53       43.09      5.86 o 
   1  31   2        0.07       -0.87      2.00 o 
   2  31   2        9.48        8.28      3.19 o 
   3  31   2        0.52        0.72      2.57 o 
  -4  32   2       26.48       22.85      4.54 o 
  -3  32   2        1.03        4.26      2.75 o 
  -2  32   2        1.97        0.10      2.22 o 
  -1  32   2        5.88       13.27      3.50 o 
   0  32   2        0.02        1.47      2.36 o 
   1  32   2       22.16       24.57      4.32 o 
   2  32   2       13.06       16.08      4.00 o 
  -3  33   2       25.20       28.95      6.22 o 
  -2  33   2        4.68        6.89      3.16 o 
  -1  33   2       14.41       20.09      4.03 o 
   0  33   2       34.98       39.36      5.20 o 
   1  33   2       12.40       25.09      4.61 o 
   2  33   2       17.87       20.29      4.40 o 
  -2  34   2       26.01       19.19      4.27 o 
  -1  34   2       14.92       25.01      4.49 o 
   0  34   2       18.76       26.08      4.60 o 
   1  34   2        0.09        0.19      2.52 o 
  -1  35   2       43.20       58.57      6.33 o 
   0  35   2        0.07        2.73      2.79 o 
  -9   0   3       64.22       39.50      8.02 o 
  -7   0   3       45.70       48.14      7.30 o 
  -5   0   3      107.63      121.99      7.92 o 
  -3   0   3      235.80      216.92     20.26 o 
  -1   0   3     5168.05     4865.63    269.44 o 
   1   0   3      107.46      132.05      6.27 o 
   3   0   3       54.02       59.97      5.35 o 
   5   0   3      113.79      124.05      9.26 o 
  -9   1   3        0.11        3.20      3.09 o 
  -8   1   3      108.67       99.65      7.09 o 
  -7   1   3        4.67        3.26      2.47 o 
  -6   1   3       21.22       25.45      3.78 o 
  -5   1   3       66.99       76.37      4.58 o 
  -4   1   3      138.89      147.46      5.45 o 
  -3   1   3       73.05       73.17      3.82 o 
  -2   1   3       36.31       41.82      3.26 o 
  -1   1   3      160.23      160.79      4.07 o 
   0   1   3     3004.37     2802.22     30.94 o 
   1   1   3        7.45        5.71      1.18 o 
   2   1   3       88.66       85.59      4.01 o 
   3   1   3       22.38       21.11      2.56 o 
   4   1   3      128.11      143.08      8.74 o 
   5   1   3       11.82       13.20      2.90 o 
   6   1   3        3.18        3.43      2.46 o 
  -9   2   3        0.35       -0.01      2.71 o 
  -8   2   3       46.80       45.80      5.56 o 
  -7   2   3       14.86       18.61      4.06 o 
  -6   2   3       80.68       97.13      5.81 o 
  -5   2   3       29.63       38.09      3.53 o 
  -4   2   3     1105.74     1210.53     20.01 o 
  -3   2   3      101.16      135.87      5.16 o 
  -2   2   3       84.56       88.67      5.30 o 
  -1   2   3     2348.92     2412.63     66.51 o 
   0   2   3       14.67        7.41      1.82 o 
   1   2   3      222.31      116.42     62.26 o 
   2   2   3      361.82      340.72      7.58 o 
   3   2   3        0.01        0.91      1.08 o 
   4   2   3        0.24        0.40      1.29 o 
   5   2   3        0.21        1.98      1.89 o 
   6   2   3        0.08       -1.03      2.78 o 
  -8   3   3       21.75       23.64      4.42 o 
  -7   3   3        5.96        3.30      2.44 o 
  -6   3   3       89.77      110.02      6.04 o 
  -5   3   3      280.29      315.60      8.73 o 
  -4   3   3     1181.80     1389.17     25.66 o 
  -3   3   3       18.62       23.08      1.77 o 
  -2   3   3     2529.36     2471.28    103.28 o 
  -1   3   3     1867.73     2062.94     74.04 o 
   0   3   3     1400.68     1355.58     29.00 o 
   1   3   3      824.37      710.17     17.74 o 
   2   3   3      122.60      101.31     29.16 o 
   3   3   3      395.95      366.40     24.74 o 
   4   3   3        0.10        0.51      2.06 o 
   5   3   3        1.99        0.58      1.85 o 
   6   3   3        0.47       -1.85      2.67 o 
  -8   4   3       22.12       16.21      3.92 o 
  -7   4   3       43.59       45.84     11.83 o 
  -6   4   3       17.66       22.34      3.45 o 
  -5   4   3       34.93       35.95      3.60 o 
  -4   4   3        0.09        1.18      1.27 o 
  -3   4   3      725.59      737.27     55.39 o 
  -2   4   3     1213.12     1121.52     45.92 o 
  -1   4   3     2914.76     3066.36     70.72 o 
   0   4   3      382.93      444.04     10.99 o 
   1   4   3     1699.02     1672.86     32.87 o 
   2   4   3     1206.88     1248.93     34.25 o 
   3   4   3       37.06       50.09      5.25 o 
   4   4   3      121.84      125.69      8.02 o 
   5   4   3        8.15        8.64      3.81 o 
   6   4   3       14.11       15.84      5.04 o 
  -8   5   3       66.29       68.18      6.63 o 
  -7   5   3        0.07        1.61      2.22 o 
  -6   5   3        4.52        5.67      2.46 o 
  -5   5   3        3.11        7.33      4.83 o 
  -4   5   3        0.06        0.54      1.13 o 
  -3   5   3      983.75     1012.75     66.82 o 
  -2   5   3      618.06      635.55     33.95 o 
  -1   5   3     1000.94     1115.74     28.06 o 
   0   5   3       51.21       47.73      1.69 o 
   1   5   3     3587.11     3451.90     92.73 o 
   2   5   3       13.87       15.48      1.36 o 
   3   5   3       54.32       75.60      6.38 o 
   4   5   3       17.00       20.58      2.94 o 
   5   5   3        6.44        9.36      3.60 o 
   6   5   3        1.23        4.11      3.50 o 
  -8   6   3       16.75       12.11      6.12 o 
  -7   6   3        2.24        3.30      2.36 o 
  -6   6   3       27.59       28.55      3.82 o 
  -5   6   3       75.21       88.44      5.30 o 
  -4   6   3      280.21      282.57     59.71 o 
  -3   6   3       26.91       30.89      2.45 o 
  -2   6   3      203.99      162.29      7.32 o 
  -1   6   3     3744.65     4090.19    118.17 o 
   0   6   3     1667.91     1629.01     43.90 o 
   1   6   3       89.57       67.42      2.18 o 
   2   6   3      366.33      330.48      4.96 o 
   3   6   3      232.77      239.54      5.92 o 
   4   6   3       42.72       42.38      4.18 o 
   5   6   3       17.45       16.82      3.34 o 
   6   6   3        1.41        0.54      2.36 o 
  -8   7   3        3.96        3.69      2.79 o 
  -7   7   3       30.16       31.60      4.25 o 
  -6   7   3        3.06        4.29      2.12 o 
  -5   7   3      341.42      357.55     28.12 o 
  -4   7   3       88.42       80.68      7.94 o 
  -3   7   3      135.28      134.64      8.97 o 
  -2   7   3      918.65      790.85     95.14 o 
  -1   7   3      609.33      693.66     18.43 o 
   0   7   3       19.21       12.56      0.81 o 
   1   7   3      158.68      187.33      5.89 o 
   2   7   3     1521.05     1529.25     24.32 o 
   3   7   3        0.13        1.74      1.05 o 
   4   7   3      347.53      377.08     10.80 o 
   5   7   3        0.66       -1.90      1.61 o 
   6   7   3        4.82        4.66      2.87 o 
  -8   8   3        5.22        4.82      2.27 o 
  -7   8   3        7.35        8.61      2.60 o 
  -6   8   3       11.00       12.21      3.01 o 
  -5   8   3      158.59      153.91     13.64 o 
  -4   8   3     1047.56     1027.76     71.90 o 
  -3   8   3      221.83      225.85     11.01 o 
  -2   8   3     4121.85     4463.19    174.59 o 
  -1   8   3     1109.39     1132.98     48.90 o 
   0   8   3     5851.77     6099.22    193.32 o 
   1   8   3      166.71      151.78      6.94 o 
   2   8   3     2013.58     1951.22     85.22 o 
   3   8   3        5.39        5.55      1.93 o 
   4   8   3       24.21       28.25      4.68 o 
   5   8   3       38.41       41.92      4.76 o 
   6   8   3        0.32       -0.12      2.12 o 
  -8   9   3        0.90        0.69      1.95 o 
  -7   9   3        0.93        2.08      1.73 o 
  -6   9   3       15.24       12.66      2.30 o 
  -5   9   3       74.50       71.56      4.88 o 
  -4   9   3        0.01        1.07      0.73 o 
  -3   9   3     2015.33     2024.54    105.58 o 
  -2   9   3      165.32      202.48      4.82 o 
  -1   9   3     3013.55     3403.46    143.02 o 
   0   9   3     1073.90     1118.04     42.75 o 
   1   9   3       58.92       63.38      2.60 o 
   2   9   3      259.65      288.79      5.63 o 
   3   9   3        6.21        6.70      2.11 o 
   4   9   3       30.12       26.66      3.67 o 
   5   9   3       41.41       40.10      6.43 o 
   6   9   3        5.91        6.92      3.06 o 
  -8  10   3       13.88       15.40      3.02 o 
  -7  10   3        4.30        6.30      2.17 o 
  -6  10   3      101.15      108.83      5.53 o 
  -5  10   3        0.54        1.47      1.10 o 
  -4  10   3      105.36       81.14     16.15 o 
  -3  10   3        0.20        2.92      0.78 o 
  -2  10   3      567.81      641.29     23.74 o 
  -1  10   3      511.93      593.15     23.00 o 
   0  10   3      509.03      578.73     19.06 o 
   1  10   3       40.36       33.69      5.39 o 
   2  10   3      100.59       89.92      4.09 o 
   3  10   3      118.81      121.43      5.89 o 
   4  10   3       19.77       19.50      3.28 o 
   5  10   3       50.86       57.38     12.34 o 
   6  10   3        9.32        7.00      5.91 o 
  -8  11   3        1.64        2.36      2.20 o 
  -7  11   3       56.50       56.84      4.33 o 
  -6  11   3       16.55       17.95      3.75 o 
  -5  11   3      135.49      138.25     10.10 o 
  -4  11   3       13.01        6.99      1.09 o 
  -3  11   3     3121.74     3001.50    137.64 o 
  -2  11   3      203.90      217.62      6.05 o 
  -1  11   3      342.09      339.69     12.83 o 
   0  11   3        0.04        0.09      0.39 o 
   1  11   3        8.29        4.48      3.45 o 
   2  11   3       14.42       16.31      2.94 o 
   3  11   3      418.14      410.14     11.21 o 
   4  11   3       15.58       14.91      5.30 o 
   5  11   3        7.64        8.50      2.87 o 
   6  11   3       36.03       42.73      5.45 o 
  -8  12   3       10.38        5.49      4.37 o 
  -7  12   3       70.10       70.32      4.57 o 
  -6  12   3        1.12        0.22      1.34 o 
  -5  12   3        2.22        2.06      1.19 o 
  -4  12   3        0.99        2.45      0.85 o 
  -3  12   3      353.64      356.27     20.83 o 
  -2  12   3      819.69      855.63     22.95 o 
  -1  12   3        2.36        4.01      0.67 o 
   0  12   3        4.87        4.29      1.02 o 
   1  12   3      465.99      434.15     33.09 o 
   2  12   3      637.61      612.49     18.47 o 
   3  12   3       86.12       90.17      5.35 o 
   4  12   3        2.79        1.80      1.93 o 
   5  12   3        5.78        5.56      2.65 o 
   6  12   3        5.12        6.80      3.09 o 
  -8  13   3        5.57        3.75      2.77 o 
  -7  13   3        7.29       10.49      2.62 o 
  -6  13   3        0.32       -0.51      1.35 o 
  -5  13   3       41.60       47.59      5.37 o 
  -4  13   3      139.74      123.28      4.63 o 
  -3  13   3      538.13      480.06     40.84 o 
  -2  13   3     1835.43     1756.87     96.74 o 
  -1  13   3      257.82      268.63     10.63 o 
   0  13   3        0.75        1.27      0.82 o 
   1  13   3        3.54        3.18      1.16 o 
   2  13   3       33.52       33.32      2.72 o 
   3  13   3       98.04       95.16      4.47 o 
   4  13   3       41.56       42.36      4.53 o 
   5  13   3       20.73       26.59      4.21 o 
   6  13   3        5.56        6.99      3.27 o 
  -8  14   3        3.84        2.86      2.61 o 
  -7  14   3       33.50       32.79      4.77 o 
  -6  14   3        3.43        6.63      1.66 o 
  -5  14   3       13.25       17.44      2.73 o 
  -4  14   3       15.95       18.24      1.58 o 
  -3  14   3      266.36      253.32     13.16 o 
  -2  14   3       86.97       73.96     12.08 o 
  -1  14   3        2.04        0.61      0.50 o 
   0  14   3        6.39        6.20      5.21 o 
   1  14   3     1132.93     1089.60     49.41 o 
   2  14   3       12.44        9.63      1.78 o 
   3  14   3       75.68       90.09      4.44 o 
   4  14   3      108.04      112.79      6.65 o 
   5  14   3       51.44       54.08     10.65 o 
   6  14   3       15.29       15.01      4.11 o 
  -8  15   3        8.46        6.55      3.19 o 
  -7  15   3        2.66       -0.29      1.99 o 
  -6  15   3       11.40        9.92      1.92 o 
  -5  15   3       34.71       37.66      2.69 o 
  -4  15   3      322.26      302.20     10.69 o 
  -3  15   3        0.21        0.33      0.69 o 
  -2  15   3      584.40      588.78     34.59 o 
  -1  15   3       71.74       52.18     12.73 o 
   0  15   3      500.63      482.33     28.48 o 
   1  15   3       16.06       16.96      3.49 o 
   2  15   3        0.24        0.60      1.19 o 
   3  15   3      306.13      300.98     12.20 o 
   4  15   3       14.29       13.78      3.23 o 
   5  15   3        9.92       11.47      3.29 o 
  -8  16   3        0.55        0.02      2.62 o 
  -7  16   3        8.64        5.19      2.73 o 
  -6  16   3       10.50       10.38      1.98 o 
  -5  16   3       47.87       49.50      6.04 o 
  -4  16   3       98.47       99.55      6.56 o 
  -3  16   3       62.22       62.63      2.36 o 
  -2  16   3       48.21       50.25      2.04 o 
  -1  16   3       51.90       55.38      2.73 o 
   0  16   3       35.21       32.20      2.47 o 
   1  16   3     1444.81     1452.12     85.94 o 
   2  16   3      119.20      116.82      8.36 o 
   3  16   3      525.26      517.72     24.42 o 
   4  16   3        9.03       11.57      3.24 o 
   5  16   3       50.13       51.44      6.17 o 
  -7  17   3        3.55        2.92      2.43 o 
  -6  17   3        5.46        3.69      2.15 o 
  -5  17   3       89.51       99.24      4.20 o 
  -4  17   3      216.22      231.72     14.48 o 
  -3  17   3       52.89       50.41      2.18 o 
  -2  17   3      767.04      712.02     72.63 o 
  -1  17   3       49.71       47.22      3.87 o 
   0  17   3        5.51        5.02      1.74 o 
   1  17   3      193.10      198.38     14.08 o 
   2  17   3      308.99      312.67     17.40 o 
   3  17   3       82.45       83.31      5.70 o 
   4  17   3      163.33      175.29      8.47 o 
   5  17   3       13.96       12.19      3.51 o 
  -7  18   3        3.38        3.03      2.44 o 
  -6  18   3        1.71        0.61      1.57 o 
  -5  18   3       14.68       18.26      2.15 o 
  -4  18   3      211.28      192.58     19.18 o 
  -3  18   3       23.19       26.91      1.83 o 
  -2  18   3      497.21      471.69      9.33 o 
  -1  18   3       46.17       42.60      2.65 o 
   0  18   3      729.05      691.98     35.65 o 
   1  18   3      549.63      544.35     25.19 o 
   2  18   3       19.29       19.73      2.54 o 
   3  18   3       29.86       35.41      3.39 o 
   4  18   3        8.80        7.35      2.96 o 
   5  18   3        9.97        7.96      3.16 o 
  -7  19   3        6.88        9.50      3.29 o 
  -6  19   3       46.60       44.57      4.35 o 
  -5  19   3        4.02        4.37      1.80 o 
  -4  19   3       12.79       10.43      3.18 o 
  -3  19   3      328.55      319.81      8.22 o 
  -2  19   3       27.99       24.96      5.22 o 
  -1  19   3       15.65       17.53      1.84 o 
   0  19   3     1595.64     1525.39     91.93 o 
   1  19   3       20.42       26.81      2.71 o 
   2  19   3      635.03      585.52     36.01 o 
   3  19   3       27.84       30.13      3.24 o 
   4  19   3      110.21      113.16      5.73 o 
   5  19   3       18.23       20.70      4.36 o 
  -7  20   3        3.39        3.63      2.83 o 
  -6  20   3       54.99       44.48      4.93 o 
  -5  20   3      152.91      144.54     11.75 o 
  -4  20   3      365.49      353.63     19.03 o 
  -3  20   3     1012.32      963.92     30.60 o 
  -2  20   3      527.45      458.28     45.22 o 
  -1  20   3      183.70      163.56      6.51 o 
   0  20   3      686.09      683.59     42.31 o 
   1  20   3      276.11      290.25     23.37 o 
   2  20   3      359.88      375.93     22.52 o 
   3  20   3        1.33        2.15      1.64 o 
   4  20   3        0.10        1.95      1.75 o 
   5  20   3       21.45       21.70      4.47 o 
  -7  21   3       14.51        9.87      2.74 o 
  -6  21   3       75.41       78.28      4.89 o 
  -5  21   3      223.97      199.81      6.99 o 
  -4  21   3        5.89        6.89      2.46 o 
  -3  21   3      392.84      406.32     13.75 o 
  -2  21   3      767.86      773.23     36.71 o 
  -1  21   3        6.73       10.51      1.67 o 
   0  21   3        2.51        2.18      1.40 o 
   1  21   3      635.35      630.27     33.30 o 
   2  21   3        0.47        1.63      1.42 o 
   3  21   3      461.24      473.48     25.61 o 
   4  21   3        1.30        2.22      1.86 o 
   5  21   3       16.08       20.11      4.63 o 
  -7  22   3        4.88        1.75      2.15 o 
  -6  22   3       93.28       75.31      4.88 o 
  -5  22   3       11.51       13.74      3.16 o 
  -4  22   3      365.71      355.38     33.43 o 
  -3  22   3      191.95      193.88      7.74 o 
  -2  22   3        4.13        2.78      1.30 o 
  -1  22   3     1951.81     1934.77    123.03 o 
   0  22   3       74.62       78.68      6.98 o 
   1  22   3      188.80      175.63     11.26 o 
   2  22   3        0.44        0.07      1.32 o 
   3  22   3        3.79        3.32      1.87 o 
   4  22   3        6.71        7.94      2.47 o 
  -6  23   3        5.93        5.82      2.27 o 
  -5  23   3        0.51        1.06      2.11 o 
  -4  23   3        4.13        2.20      2.09 o 
  -3  23   3       64.25       64.60      4.91 o 
  -2  23   3       16.93       13.16      1.78 o 
  -1  23   3      109.93      115.56      4.17 o 
   0  23   3      231.25      238.80     10.08 o 
   1  23   3      273.82      260.19     17.23 o 
   2  23   3       14.93       17.38      3.20 o 
   3  23   3        0.55       -0.57      1.45 o 
   4  23   3       31.84       36.16      4.07 o 
  -6  24   3       10.90        9.31      3.27 o 
  -5  24   3        0.07        0.44      2.02 o 
  -4  24   3      179.78      167.03     14.45 o 
  -3  24   3        1.02        0.82      1.74 o 
  -2  24   3       13.29       20.14      3.60 o 
  -1  24   3        1.07        2.16      1.20 o 
   0  24   3       36.69       46.09      3.50 o 
   1  24   3        5.06        6.36      1.91 o 
   2  24   3       38.66       41.37      4.37 o 
   3  24   3        3.25        2.44      1.82 o 
   4  24   3        1.00        1.39      1.98 o 
  -6  25   3        0.47        0.45      2.40 o 
  -5  25   3       45.27       40.74      4.83 o 
  -4  25   3       10.33       11.98      3.13 o 
  -3  25   3       42.87       47.65      4.69 o 
  -2  25   3        6.47        4.84      2.28 o 
  -1  25   3        0.43        2.18      1.23 o 
   0  25   3        6.50        8.74      2.06 o 
   1  25   3       64.91       69.51      7.22 o 
   2  25   3       32.67       34.15      3.98 o 
   3  25   3       16.45       20.12      3.12 o 
   4  25   3        8.67        8.47      3.41 o 
  -6  26   3        0.03       -1.14      2.39 o 
  -5  26   3       17.63       14.82      3.53 o 
  -4  26   3       29.08       29.29      4.16 o 
  -3  26   3        0.47        0.85      1.96 o 
  -2  26   3       45.75       50.09      4.84 o 
  -1  26   3       73.46       74.23      9.85 o 
   0  26   3       64.38       67.38      4.15 o 
   1  26   3       38.21       41.70      5.71 o 
   2  26   3        0.01        1.72      1.59 o 
   3  26   3        1.63        2.42      1.94 o 
   4  26   3       16.14       15.07      4.05 o 
  -6  27   3        2.64        5.30      2.93 o 
  -5  27   3       23.77       27.12      4.39 o 
  -4  27   3       13.30       12.84      3.31 o 
  -3  27   3       23.64       22.43      3.78 o 
  -2  27   3      152.93      153.29      7.67 o 
  -1  27   3       87.34      108.12      6.51 o 
   0  27   3        1.84        2.67      2.18 o 
   1  27   3       41.56       46.18      3.98 o 
   2  27   3       41.41       41.89      4.00 o 
   3  27   3        5.02        4.91      2.18 o 
  -5  28   3       18.19       15.25      3.79 o 
  -4  28   3        8.44        7.36      2.81 o 
  -3  28   3       27.05       23.91      3.92 o 
  -2  28   3        4.17        5.51      2.54 o 
  -1  28   3      183.09      245.07      9.70 o 
   0  28   3        9.95       12.10      2.51 o 
   1  28   3       15.75       16.31      2.80 o 
   2  28   3        1.19        0.00      1.70 o 
   3  28   3        1.17        0.01      1.90 o 
  -5  29   3        0.05        0.62      2.55 o 
  -4  29   3        5.94        3.13      2.50 o 
  -3  29   3       68.20       59.08      7.92 o 
  -2  29   3       42.51       53.00      5.34 o 
  -1  29   3       13.69       12.71      3.20 o 
   0  29   3       16.02       19.59      2.98 o 
   1  29   3        1.95        3.27      2.24 o 
   2  29   3        0.96        1.23      1.96 o 
   3  29   3       18.45       18.76      3.35 o 
  -4  30   3       57.20       55.21      5.81 o 
  -3  30   3        0.12        0.26      2.18 o 
  -2  30   3        1.99        4.02      2.98 o 
  -1  30   3       19.44       30.16      4.39 o 
   0  30   3       41.76       48.55      9.10 o 
   1  30   3        3.74        5.51      2.92 o 
   2  30   3      141.99      166.33     24.07 o 
  -4  31   3        2.42        0.96      2.54 o 
  -3  31   3        9.04       15.22      3.65 o 
  -2  31   3       14.23       13.20      3.56 o 
  -1  31   3        0.11        0.27      2.07 o 
   0  31   3       23.38       25.76      4.35 o 
   1  31   3       13.48       19.92      4.03 o 
   2  31   3        0.25        0.95      2.57 o 
  -4  32   3       18.62       15.36      3.96 o 
  -3  32   3        0.01        1.68      2.62 o 
  -2  32   3       13.07       12.68      3.57 o 
  -1  32   3       15.26       25.20      4.35 o 
   0  32   3       27.05       31.13      6.48 o 
   1  32   3        0.62        3.49      2.76 o 
  -3  33   3       18.67       20.21      4.26 o 
  -2  33   3        2.46        1.30      2.44 o 
  -1  33   3       15.25       14.93      3.92 o 
   0  33   3       14.99       11.11      4.01 o 
   1  33   3       15.62       16.68      4.02 o 
  -2  34   3       25.25       34.31      5.16 o 
  -1  34   3        0.01        0.93      2.52 o 
   0  34   3       39.47       51.69      5.97 o 
  -8   0   4        6.05       15.53      5.25 o 
  -6   0   4       27.87       32.40      5.55 o 
  -4   0   4      556.96      605.63     15.74 o 
  -2   0   4       31.72       28.23      2.32 o 
   0   0   4     1238.23     1184.90     16.56 o 
   2   0   4       21.25       18.00      3.39 o 
  -9   1   4        0.17        0.40      2.80 o 
  -8   1   4        9.78        6.80      3.09 o 
  -7   1   4       23.23       22.41      3.85 o 
  -6   1   4       42.76       51.84      4.36 o 
  -5   1   4      177.41      198.62      7.16 o 
  -4   1   4        2.63        3.50      1.65 o 
  -3   1   4       42.61       36.73      2.18 o 
  -2   1   4      555.72      529.53     19.26 o 
  -1   1   4      146.09      117.14      3.20 o 
   0   1   4      576.62      607.53     10.47 o 
   1   1   4     1081.18     1021.11     15.62 o 
   2   1   4      199.41      211.11      5.32 o 
   3   1   4        0.82        1.31      1.34 o 
   5   1   4       17.38       20.38      3.71 o 
  -9   2   4        0.38       -0.01      2.74 o 
  -8   2   4        8.69       12.90      3.71 o 
  -7   2   4        1.17        5.22      2.65 o 
  -6   2   4       31.29       32.88      3.93 o 
  -5   2   4       12.68       12.07      2.47 o 
  -4   2   4      657.50      720.63     37.21 o 
  -3   2   4      392.06      391.05     11.87 o 
  -2   2   4        9.75        7.88      1.10 o 
  -1   2   4      386.21      459.17      5.78 o 
   0   2   4      280.56      275.25      5.35 o 
   1   2   4      137.82      116.28      9.68 o 
   2   2   4      144.53      142.42      4.40 o 
   3   2   4       98.55       97.69      5.13 o 
   4   2   4       25.35       19.95      3.16 o 
   5   2   4       19.84       31.17      6.07 o 
   6   2   4       44.60       42.58      7.61 o 
  -9   3   4        0.06        0.03      2.83 o 
  -8   3   4       14.62       13.78      3.78 o 
  -7   3   4       23.31       23.61      3.93 o 
  -6   3   4       16.01       15.14      3.05 o 
  -5   3   4       56.39       73.78      4.58 o 
  -4   3   4        9.18        8.61      1.61 o 
  -3   3   4      169.02      199.39     10.74 o 
  -2   3   4     1159.68     1172.51     62.86 o 
  -1   3   4       37.24       69.75      2.34 o 
   0   3   4      219.42      180.42     11.79 o 
   1   3   4      225.53      193.15      4.19 o 
   2   3   4       45.55       40.95     12.97 o 
   3   3   4        3.84        2.31      1.85 o 
   4   3   4       44.56       55.69      4.43 o 
   5   3   4       67.76       70.66      7.92 o 
   6   3   4        0.07       -2.06      2.88 o 
  -9   4   4        0.80        0.42      2.72 o 
  -8   4   4        0.09        0.50      2.24 o 
  -7   4   4        8.80        9.60      2.83 o 
  -6   4   4       83.73       99.86      6.53 o 
  -5   4   4       98.13      118.35      9.21 o 
  -4   4   4      174.79      196.10     10.83 o 
  -3   4   4     2047.43     1997.34    125.58 o 
  -2   4   4      737.84      746.83     25.12 o 
  -1   4   4      165.36      135.71     17.79 o 
   0   4   4      679.50      662.29     10.28 o 
   1   4   4      197.29      192.44      3.56 o 
   2   4   4        0.82       -0.32      0.64 o 
   3   4   4       17.05       15.09      2.53 o 
   4   4   4        0.91        3.50      3.09 o 
   5   4   4       35.25       40.22      6.69 o 
   6   4   4        0.50        1.07      2.40 o 
  -9   5   4        1.02       -1.03      3.60 o 
  -8   5   4        4.86        7.06      3.22 o 
  -7   5   4        4.13        4.23      2.34 o 
  -6   5   4       11.50       15.02      3.09 o 
  -5   5   4       60.07       67.72      4.51 o 
  -4   5   4        8.91        8.85      1.28 o 
  -3   5   4     2234.63     2174.17    123.06 o 
  -2   5   4        2.18        1.24      0.49 o 
  -1   5   4      894.10      827.76     26.19 o 
   0   5   4     1934.64     1856.49     55.92 o 
   1   5   4      203.45      208.66      7.58 o 
   2   5   4      362.02      366.78     14.03 o 
   3   5   4      117.24      109.12      4.41 o 
   4   5   4       15.19       15.95      5.09 o 
   5   5   4       65.56       71.18      6.27 o 
   6   5   4        0.01       -1.48      2.27 o 
  -8   6   4        0.19       -1.11      2.02 o 
  -7   6   4        0.36        1.65      2.11 o 
  -6   6   4       96.36      129.19      6.50 o 
  -5   6   4      427.62      410.89     54.65 o 
  -4   6   4      297.80      328.53     24.94 o 
  -3   6   4     2676.52     2717.68    151.40 o 
  -2   6   4     4591.26     4951.96    150.50 o 
  -1   6   4      385.38      433.84     14.16 o 
   0   6   4     3305.12     3462.02    114.91 o 
   1   6   4       81.25       92.03      2.71 o 
   2   6   4      180.18      154.08      4.80 o 
   3   6   4        6.85        9.50      2.40 o 
   4   6   4       13.03       13.96      3.01 o 
   5   6   4       23.79       22.62      3.94 o 
   6   6   4        5.84        9.64      3.63 o 
  -8   7   4        1.75        3.75      2.19 o 
  -7   7   4       19.59       21.41      3.34 o 
  -6   7   4      141.67      145.68     12.26 o 
  -5   7   4      705.05      687.01    106.57 o 
  -4   7   4      648.87      634.73     40.13 o 
  -3   7   4       16.84       12.37      1.77 o 
  -2   7   4      594.30      611.29     17.72 o 
  -1   7   4     1147.82     1179.41     40.97 o 
   0   7   4      257.54      208.94      4.38 o 
   1   7   4       11.85       20.43      1.46 o 
   2   7   4       17.42       18.90      1.95 o 
   3   7   4      168.18      173.27      7.61 o 
   4   7   4        0.21       -0.27      1.74 o 
   5   7   4       13.26       16.96      3.53 o 
  -8   8   4        6.30        5.75      2.40 o 
  -7   8   4        0.01       -0.12      1.55 o 
  -6   8   4      147.03      150.66     10.58 o 
  -5   8   4       24.71       25.29      5.41 o 
  -4   8   4      190.38      184.00     12.29 o 
  -3   8   4       75.69       82.21      5.17 o 
  -2   8   4      584.66      692.19     17.10 o 
  -1   8   4      218.53      187.79      6.15 o 
   0   8   4        1.95        0.69      0.47 o 
   1   8   4      117.44      113.16      5.52 o 
   2   8   4       31.86       32.47      3.32 o 
   3   8   4      221.70      227.95      9.82 o 
   4   8   4      105.43      112.39      6.62 o 
   5   8   4        4.40        2.54      2.46 o 
  -8   9   4        9.99        7.00      2.48 o 
  -7   9   4       13.07       11.62      3.49 o 
  -6   9   4        3.69        4.93      1.77 o 
  -5   9   4      241.42      220.29     63.55 o 
  -4   9   4        5.84        7.10      1.14 o 
  -3   9   4      131.87      143.84      4.58 o 
  -2   9   4      696.44      691.00     18.41 o 
  -1   9   4        2.12        4.53      0.68 o 
   0   9   4       43.11       51.44      2.71 o 
   1   9   4      108.02      118.86      4.79 o 
   2   9   4      139.76      137.87      7.05 o 
   3   9   4       12.79       14.07      2.80 o 
   4   9   4      400.29      444.05     12.62 o 
   5   9   4        4.77        4.24      2.71 o 
  -8  10   4        7.98        5.95      2.41 o 
  -7  10   4      174.21      182.92     16.86 o 
  -6  10   4      212.97      194.41     19.42 o 
  -5  10   4      553.55      555.90     39.42 o 
  -4  10   4     1043.91     1030.20     60.79 o 
  -3  10   4      156.89      132.06     22.19 o 
  -2  10   4      190.60      239.65      8.68 o 
  -1  10   4     2408.58     2438.87     80.52 o 
   0  10   4      133.66      120.52      5.15 o 
   1  10   4      114.86      115.72     10.48 o 
   2  10   4        0.08        0.93      1.45 o 
   3  10   4        0.11        2.61      2.42 o 
   4  10   4        1.07        0.21      1.87 o 
   5  10   4       68.86       71.49      8.74 o 
  -8  11   4        1.12        3.45      2.20 o 
  -7  11   4       24.45       27.66      4.78 o 
  -6  11   4       42.71       41.83      3.51 o 
  -5  11   4        1.59        1.61      0.87 o 
  -4  11   4       67.12       64.88      5.38 o 
  -3  11   4        1.82        6.38      3.53 o 
  -2  11   4     1271.81     1344.97     43.56 o 
  -1  11   4      137.43      156.87      5.18 o 
   0  11   4       40.53       45.63      3.00 o 
   1  11   4       90.16       95.76      5.92 o 
   2  11   4       20.30       19.89      2.91 o 
   3  11   4       59.71       55.34      4.58 o 
   4  11   4       15.34       16.05      3.34 o 
   5  11   4        0.12        0.52      2.17 o 
  -8  12   4        5.86        5.05      2.41 o 
  -7  12   4       18.25       29.01      7.10 o 
  -6  12   4        0.88        0.40      1.47 o 
  -5  12   4       77.52       81.33      8.08 o 
  -4  12   4       62.25       64.37      3.80 o 
  -3  12   4        0.14        2.07      0.82 o 
  -2  12   4      139.11      147.29      3.84 o 
  -1  12   4      835.42      825.08     41.23 o 
   0  12   4      290.68      300.34     11.89 o 
   1  12   4      183.06      164.08     10.02 o 
   2  12   4      101.53      101.08      5.41 o 
   3  12   4        0.92        1.85      1.89 o 
   4  12   4        0.26       -1.29      1.63 o 
   5  12   4        2.62        0.11      2.21 o 
  -8  13   4        4.93        2.76      2.20 o 
  -7  13   4        2.81        2.15      1.91 o 
  -6  13   4       51.13       48.34      6.86 o 
  -5  13   4       57.67       44.35      9.45 o 
  -4  13   4       53.38       55.60      2.33 o 
  -3  13   4      516.32      493.30     21.11 o 
  -2  13   4      181.80      168.22      3.93 o 
  -1  13   4      158.61      149.46      9.07 o 
   0  13   4       37.63       45.35      2.32 o 
   1  13   4      559.67      529.62     36.34 o 
   2  13   4       44.04       31.66      5.75 o 
   3  13   4       11.79       14.43      3.05 o 
   4  13   4       69.15       75.35      5.85 o 
   5  13   4       20.17       21.30      4.78 o 
  -8  14   4       12.89       10.15      4.68 o 
  -7  14   4        7.32       11.33      2.68 o 
  -6  14   4      131.62      131.07     11.88 o 
  -5  14   4        1.66        2.45      1.05 o 
  -4  14   4        6.27        5.21      1.09 o 
  -3  14   4       27.62       31.81      1.83 o 
  -2  14   4       52.01       51.87      2.45 o 
  -1  14   4      127.64      134.17      5.79 o 
   0  14   4      153.07      153.74      8.28 o 
   1  14   4       88.74       84.96      7.05 o 
   2  14   4      355.52      358.86     20.15 o 
   3  14   4       22.56       22.14      3.52 o 
   4  14   4       14.35       17.70      3.66 o 
   5  14   4       15.27       22.75      6.07 o 
  -8  15   4        0.23       -0.01      2.43 o 
  -7  15   4       10.80       14.62      2.83 o 
  -6  15   4        6.05        6.46      1.79 o 
  -5  15   4        9.34        8.70      1.44 o 
  -4  15   4      152.48      115.29     12.74 o 
  -3  15   4      317.50      344.88     11.87 o 
  -2  15   4      157.42      145.40      4.41 o 
  -1  15   4      945.34      953.89     56.34 o 
   0  15   4      607.14      574.37     25.79 o 
   1  15   4       11.51       14.13      1.99 o 
   2  15   4      119.17      116.72      5.56 o 
   3  15   4       19.32       24.79      3.73 o 
   4  15   4        0.77        1.29      2.11 o 
   5  15   4        3.09        3.00      2.73 o 
  -8  16   4        0.19        0.74      2.42 o 
  -7  16   4        6.20        6.04      2.27 o 
  -6  16   4       16.74       18.81      3.65 o 
  -5  16   4        9.68       10.72      1.94 o 
  -4  16   4       61.46       32.73     11.52 o 
  -3  16   4        1.43        2.78      0.94 o 
  -2  16   4       20.05       23.85      2.02 o 
  -1  16   4      999.18     1018.93     62.50 o 
   0  16   4      239.28      221.95      7.33 o 
   1  16   4        0.32        1.13      1.11 o 
   2  16   4       49.71       44.13      3.36 o 
   3  16   4      123.08      138.02     10.59 o 
   4  16   4       14.48       10.59      3.16 o 
   5  16   4        0.85        1.33      2.59 o 
  -8  17   4        0.01        1.34      2.58 o 
  -7  17   4        3.28        2.01      2.50 o 
  -6  17   4        9.70        9.24      2.00 o 
  -5  17   4        9.80        6.39      1.66 o 
  -4  17   4       47.10       37.97      5.92 o 
  -3  17   4       17.61       18.50      1.91 o 
  -2  17   4     1702.04     1651.02     76.32 o 
  -1  17   4      348.92      330.64     19.20 o 
   0  17   4        9.93        9.29      1.57 o 
   1  17   4      324.77      206.87    104.99 o 
   2  17   4       20.10       21.56      3.50 o 
   3  17   4      134.34      135.65     11.31 o 
   4  17   4        8.32       10.69      4.22 o 
   5  17   4        2.21        1.21      2.65 o 
  -7  18   4       90.16       84.96      9.05 o 
  -6  18   4      100.67       99.02      9.07 o 
  -5  18   4      365.58      369.21     20.34 o 
  -4  18   4      307.01      292.33     17.41 o 
  -3  18   4      168.67      173.09      6.08 o 
  -2  18   4      155.17      146.15      4.71 o 
  -1  18   4      884.37      935.71     50.28 o 
   0  18   4        0.54        1.29      1.12 o 
   1  18   4       29.78       26.58      4.35 o 
   2  18   4        3.19        3.38      1.65 o 
   3  18   4        1.02        0.77      1.63 o 
   4  18   4        0.67        2.64      2.52 o 
  -7  19   4      165.42      140.81     11.42 o 
  -6  19   4       50.43       45.98      3.98 o 
  -5  19   4      117.97      132.12      4.70 o 
  -4  19   4      297.49      304.70     15.70 o 
  -3  19   4       40.79       28.07      8.66 o 
  -2  19   4      195.27      197.37      7.96 o 
  -1  19   4      190.41      178.51     11.11 o 
   0  19   4      425.22      435.18     38.52 o 
   1  19   4      594.39      588.47     30.50 o 
   2  19   4      245.44      249.17     17.15 o 
   3  19   4       14.90       16.05      2.67 o 
   4  19   4       40.96       44.63      6.79 o 
  -7  20   4        3.76        2.56      2.16 o 
  -6  20   4       33.84       33.62      3.57 o 
  -5  20   4       82.75       84.36      3.93 o 
  -4  20   4      542.56      534.48     26.30 o 
  -3  20   4     1070.28      885.62    110.91 o 
  -2  20   4      650.75      632.81     29.27 o 
  -1  20   4      699.18      674.77     55.48 o 
   0  20   4       25.98       19.72      4.75 o 
   1  20   4      157.58      177.45     12.32 o 
   2  20   4       66.75       65.73      5.97 o 
   3  20   4       12.44       21.77      3.70 o 
   4  20   4       22.39       24.41      4.51 o 
  -7  21   4        2.17       -0.08      1.96 o 
  -6  21   4       21.60       26.78      4.44 o 
  -5  21   4      120.20      109.39      6.40 o 
  -4  21   4       73.71       81.78      7.47 o 
  -3  21   4       17.02       16.16      3.78 o 
  -2  21   4        0.69        1.53      1.48 o 
  -1  21   4       23.31       18.15      4.16 o 
   0  21   4       56.03       56.92      4.20 o 
   1  21   4      126.01      149.46     10.23 o 
   2  21   4       34.49       41.70      4.18 o 
   3  21   4       46.42       40.40      3.88 o 
   4  21   4        0.01        0.42      2.47 o 
  -7  22   4        2.48        3.45      2.28 o 
  -6  22   4      125.83      115.25     16.41 o 
  -5  22   4       16.12       13.82      3.15 o 
  -4  22   4       36.66       37.47      3.38 o 
  -3  22   4        5.87        5.93      1.50 o 
  -2  22   4       92.90       96.86      4.34 o 
  -1  22   4        0.13        0.04      1.03 o 
   0  22   4      169.21      172.52     10.59 o 
   1  22   4       27.83       22.98      2.85 o 
   2  22   4       15.25       14.78      2.52 o 
   3  22   4        1.13        0.19      1.66 o 
   4  22   4        0.50        0.46      2.41 o 
  -6  23   4        0.08        0.09      2.22 o 
  -5  23   4       69.19       76.84      9.77 o 
  -4  23   4       51.41       56.70      9.26 o 
  -3  23   4       11.99       12.02      2.21 o 
  -2  23   4        5.91        3.09      1.28 o 
  -1  23   4      188.55      181.02      8.60 o 
   0  23   4      131.40      128.34      6.08 o 
   1  23   4        2.05        2.54      1.61 o 
   2  23   4       26.30       32.17      3.46 o 
   3  23   4       22.01       22.76      3.33 o 
   4  23   4        1.26        1.44      2.68 o 
  -6  24   4       13.40       13.00      3.51 o 
  -5  24   4       87.48       89.82      6.25 o 
  -4  24   4       23.04       26.23      3.78 o 
  -3  24   4      307.02      317.89     15.84 o 
  -2  24   4       60.74       52.50      3.10 o 
  -1  24   4      126.33      132.47      6.46 o 
   0  24   4       39.47       34.83      4.20 o 
   1  24   4       10.36       13.74      2.49 o 
   2  24   4       11.74       10.61      2.70 o 
   3  24   4       10.38       13.24      3.04 o 
  -6  25   4        0.71        0.51      2.36 o 
  -5  25   4        0.02       -0.49      2.16 o 
  -4  25   4       22.75       22.04      3.73 o 
  -3  25   4       29.32       29.36      3.88 o 
  -2  25   4        6.02        7.13      1.69 o 
  -1  25   4       16.33       13.65      2.08 o 
   0  25   4      190.26      204.36     15.69 o 
   1  25   4        0.17        0.89      1.59 o 
   2  25   4       43.65       42.41      4.93 o 
   3  25   4        3.08        2.81      2.12 o 
  -6  26   4       28.71       25.39      4.54 o 
  -5  26   4        0.48        0.44      2.07 o 
  -4  26   4        0.59        0.03      1.92 o 
  -3  26   4      126.47      139.48     14.66 o 
  -2  26   4        4.51        2.24      2.03 o 
  -1  26   4        8.79        9.92      1.91 o 
   0  26   4       32.15       30.02      2.81 o 
   1  26   4        4.71        3.07      1.85 o 
   2  26   4        0.71        0.75      1.69 o 
   3  26   4        3.10        0.83      2.06 o 
  -5  27   4       67.84       64.29      5.93 o 
  -4  27   4       15.70       15.66      3.42 o 
  -3  27   4       12.27       16.24      4.06 o 
  -2  27   4        0.10       -0.01      1.85 o 
  -1  27   4       10.97        8.94      1.93 o 
   0  27   4        1.74        2.48      1.47 o 
   1  27   4      109.38      119.78     14.15 o 
   2  27   4       14.16       12.90      2.84 o 
  -5  28   4       13.28        9.00      3.19 o 
  -4  28   4       12.31       12.67      3.24 o 
  -3  28   4       17.09       16.52      3.45 o 
  -2  28   4       29.20       34.09      5.61 o 
  -1  28   4       20.20       18.32      2.84 o 
   0  28   4      196.59      214.42      9.43 o 
   1  28   4        1.08        2.07      1.88 o 
   2  28   4        0.41        1.34      2.01 o 
  -5  29   4        0.03       -0.82      3.19 o 
  -4  29   4        2.00        3.21      2.54 o 
  -3  29   4       16.37       18.09      3.71 o 
  -2  29   4       26.40       31.22      4.68 o 
  -1  29   4        3.32        2.07      2.09 o 
   0  29   4        5.29        7.25      2.31 o 
   1  29   4       60.44       65.03      6.70 o 
   2  29   4        4.35        7.28      3.38 o 
  -4  30   4        3.18        2.36      2.61 o 
  -3  30   4       34.21       44.03      5.16 o 
  -2  30   4        4.65        8.69      3.01 o 
  -1  30   4       12.12       13.56      3.42 o 
   0  30   4       12.31       14.07      2.86 o 
   1  30   4        7.52        8.02      2.65 o 
  -4  31   4        1.52       -1.03      3.29 o 
  -3  31   4        8.81        6.38      4.53 o 
  -2  31   4       34.20       37.65      7.10 o 
  -1  31   4       15.27       14.30      5.35 o 
   0  31   4        9.44       12.46      4.83 o 
   1  31   4       13.84       17.79      4.15 o 
  -3  32   4        3.53       -0.21      3.50 o 
  -2  32   4       75.10       95.66     10.18 o 
  -1  32   4      142.25      167.56     13.27 o 
   0  32   4       45.29       45.67      8.33 o 
  -2  33   4        9.41        6.38      4.42 o 
  -1  33   4       36.38       53.59      8.64 o 
  -9   0   5        0.09       -0.51      3.50 o 
  -7   0   5        4.55        6.17      3.70 o 
  -5   0   5       16.60       17.49      4.01 o 
  -3   0   5     1182.78     1225.08     75.34 o 
  -1   0   5        6.48        4.99      1.45 o 
   1   0   5        6.61        8.33      1.85 o 
   3   0   5      358.04      383.56     15.12 o 
  -9   1   5        5.03        2.91      3.01 o 
  -8   1   5        2.29        5.83      2.98 o 
  -7   1   5        7.67       10.86      3.10 o 
  -6   1   5        1.09       -0.76      2.01 o 
  -5   1   5       34.48       40.53      3.96 o 
  -4   1   5      215.97      226.14      5.21 o 
  -3   1   5       28.81       28.65      2.03 o 
  -2   1   5      713.31      721.40     13.78 o 
  -1   1   5       28.55       32.62      1.91 o 
   0   1   5        0.07        0.77      0.63 o 
   1   1   5        3.21        2.63      1.01 o 
   2   1   5      563.04      557.71      8.24 o 
   3   1   5      182.89      192.68      6.27 o 
   4   1   5       67.99       71.69      7.71 o 
  -9   2   5        3.66        2.90      3.04 o 
  -8   2   5        0.47        0.24      2.37 o 
  -7   2   5        0.85        1.41      2.47 o 
  -6   2   5       52.36       56.35      6.89 o 
  -5   2   5       19.34       26.65      3.38 o 
  -4   2   5      148.64      153.78      6.37 o 
  -3   2   5      637.98      642.47     24.44 o 
  -2   2   5      624.71      628.09      9.41 o 
  -1   2   5      376.75      378.28      5.95 o 
   0   2   5      220.34      199.34      5.80 o 
   1   2   5      146.14      136.27      3.92 o 
   2   2   5       53.59       60.54      2.98 o 
   3   2   5       52.16       58.91      3.72 o 
   4   2   5       40.11       39.91      6.48 o 
   5   2   5        0.33       -1.95      2.98 o 
  -9   3   5        0.98        1.09      2.68 o 
  -8   3   5        0.22       -1.19      2.14 o 
  -7   3   5       10.60       13.38      3.22 o 
  -6   3   5      106.61      127.56      6.61 o 
  -5   3   5      124.95      145.63      6.47 o 
  -4   3   5      313.72      328.72      8.51 o 
  -3   3   5        0.01        1.33      0.86 o 
  -2   3   5      148.19      164.06      4.36 o 
  -1   3   5      538.55      502.70      9.18 o 
   0   3   5        2.51        1.71      1.13 o 
   1   3   5      360.22      301.16     61.57 o 
   2   3   5       22.48       15.82      5.38 o 
   3   3   5        1.15        1.43      2.88 o 
   4   3   5       71.25       77.66      8.13 o 
   5   3   5       19.39       18.21      5.45 o 
  -9   4   5        1.38        1.13      4.11 o 
  -8   4   5        0.29       -0.95      2.21 o 
  -7   4   5       13.11       12.62      4.47 o 
  -6   4   5        0.34        1.77      2.21 o 
  -5   4   5        2.41        6.05      1.65 o 
  -4   4   5     1204.49     1311.75     47.54 o 
  -3   4   5        0.18        2.98      0.96 o 
  -2   4   5     1655.25     1719.14     41.44 o 
  -1   4   5      110.58       66.14     25.70 o 
   0   4   5      256.30      232.52      7.85 o 
   1   4   5       24.32       23.11      1.91 o 
   2   4   5      118.92      108.81      4.49 o 
   3   4   5        4.09        3.60      2.78 o 
   4   4   5      104.37      113.25      9.67 o 
   5   4   5       42.70       30.34      6.38 o 
  -9   5   5       13.48       18.41      6.48 o 
  -8   5   5       43.59       51.79      5.70 o 
  -7   5   5       83.38       92.36      8.07 o 
  -6   5   5      201.97      229.01      8.69 o 
  -5   5   5       10.77       12.39      2.15 o 
  -4   5   5      748.24      848.07     44.41 o 
  -3   5   5        0.12        0.51      0.75 o 
  -2   5   5        0.12       -0.31      0.61 o 
  -1   5   5      112.03      111.69      3.29 o 
   0   5   5        3.06        3.49      0.97 o 
   1   5   5      856.18      789.10     21.83 o 
   2   5   5        0.51        0.69      1.00 o 
   3   5   5      446.92      464.71     17.69 o 
   4   5   5       16.78       16.56      4.83 o 
  -8   6   5        9.67        8.29      3.26 o 
  -7   6   5       59.22       67.53      5.49 o 
  -6   6   5        6.37        6.21      2.51 o 
  -5   6   5      175.66      195.98      6.09 o 
  -4   6   5       11.39       17.16      2.15 o 
  -3   6   5       71.05       71.14      5.88 o 
  -2   6   5       88.71       41.54     15.41 o 
  -1   6   5      774.27      724.32     22.39 o 
   0   6   5      149.38      156.32      3.95 o 
   1   6   5      740.11      706.71     27.03 o 
   2   6   5      275.82      297.90     12.42 o 
   3   6   5        0.53        1.94      1.93 o 
   4   6   5       44.37       45.46      7.20 o 
   5   6   5        8.45        9.87      4.53 o 
  -8   7   5        4.50        4.35      2.84 o 
  -7   7   5      175.08      184.78      8.62 o 
  -6   7   5       24.67       29.12      3.93 o 
  -5   7   5      462.05      506.92     24.62 o 
  -4   7   5      394.12      380.79     25.46 o 
  -3   7   5        0.45        0.51      1.09 o 
  -2   7   5      123.81      120.20      4.53 o 
  -1   7   5      332.38      331.31      8.11 o 
   0   7   5      502.50      499.32     18.10 o 
   1   7   5        0.17        2.89      1.94 o 
   2   7   5     1261.49     1318.22     82.65 o 
   3   7   5      111.39      108.87      6.28 o 
   4   7   5       60.36       69.33      8.02 o 
   5   7   5       27.44       15.43      5.25 o 
  -8   8   5       15.58       15.57      3.96 o 
  -7   8   5        4.22        5.58      2.78 o 
  -6   8   5       30.75       30.67      4.07 o 
  -5   8   5      207.88      246.97     13.33 o 
  -4   8   5       13.37       19.72      1.87 o 
  -3   8   5      214.35      192.29      8.95 o 
  -2   8   5      318.17      279.75     14.25 o 
  -1   8   5       17.61       14.61      1.26 o 
   0   8   5     1108.00     1099.61     50.23 o 
   1   8   5       12.23       14.74      2.06 o 
   2   8   5       62.89       61.75      4.73 o 
   3   8   5      306.58      340.52     10.62 o 
   4   8   5        2.12        1.65      2.67 o 
   5   8   5        6.81        4.32      3.70 o 
  -8   9   5       56.20       48.45      5.74 o 
  -7   9   5       18.26       20.21      7.10 o 
  -6   9   5      103.19      102.62      6.07 o 
  -5   9   5      250.98      258.96     15.19 o 
  -4   9   5       15.37       16.84      1.72 o 
  -3   9   5      888.98      867.25     37.52 o 
  -2   9   5      146.28      168.06      6.86 o 
  -1   9   5      126.54      144.99      6.56 o 
   0   9   5       67.06       68.14      3.28 o 
   1   9   5      151.14      147.25      7.99 o 
   2   9   5       21.61       17.63      3.00 o 
   3   9   5       27.31       30.52      4.01 o 
   4   9   5      118.60      120.24     10.59 o 
   5   9   5       11.24        7.10      4.42 o 
  -8  10   5        4.57        3.28      2.64 o 
  -7  10   5       73.47       78.23      5.92 o 
  -6  10   5       89.31       95.50      5.89 o 
  -5  10   5       83.88       87.49      5.78 o 
  -4  10   5       12.88       13.42      1.63 o 
  -3  10   5      140.30      138.19      9.13 o 
  -2  10   5        0.10        1.13      0.69 o 
  -1  10   5      131.32      131.42      6.45 o 
   0  10   5      470.26      462.86     31.23 o 
   1  10   5       26.20       27.42      2.66 o 
   2  10   5       49.76       48.62      4.13 o 
   3  10   5        5.95        5.26      2.40 o 
   4  10   5        9.52       18.21      5.35 o 
   5  10   5        7.47        4.01      3.91 o 
  -8  11   5        5.81        3.49      2.74 o 
  -7  11   5        0.08        0.50      2.12 o 
  -6  11   5       24.14       23.34      3.72 o 
  -5  11   5      233.10      228.67     13.46 o 
  -4  11   5       40.00       37.38      3.16 o 
  -3  11   5       41.62       40.99      2.24 o 
  -2  11   5      116.07      125.62      3.45 o 
  -1  11   5      282.54      290.39     17.59 o 
   0  11   5       13.30       15.94      2.64 o 
   1  11   5      318.92      323.99     16.82 o 
   2  11   5        2.06        1.34      1.64 o 
   3  11   5       58.83       70.93     11.83 o 
   4  11   5        5.69        6.17      3.81 o 
  -8  12   5        0.29        1.08      2.56 o 
  -7  12   5       49.08       53.34      5.49 o 
  -6  12   5       88.21      101.73      6.48 o 
  -5  12   5       24.24       22.54      2.21 o 
  -4  12   5        1.61        2.81      1.14 o 
  -3  12   5      120.62      107.39      5.42 o 
  -2  12   5        3.86        6.13      1.08 o 
  -1  12   5      208.28      222.01     17.93 o 
   0  12   5      849.77      809.27     56.56 o 
   1  12   5      183.66      194.60     12.29 o 
   2  12   5        8.39        6.69      3.19 o 
   3  12   5        2.28        2.24      2.07 o 
   4  12   5       10.59       14.09      5.25 o 
  -8  13   5        1.43        2.23      2.77 o 
  -7  13   5        0.32        1.39      2.32 o 
  -6  13   5        0.84        2.27      2.18 o 
  -5  13   5      170.19      195.34     12.74 o 
  -4  13   5      111.27       83.32     14.16 o 
  -3  13   5      518.31      500.16     23.00 o 
  -2  13   5      224.35      206.16      5.56 o 
  -1  13   5      146.21      132.44     13.06 o 
   0  13   5       77.27       78.06      3.88 o 
   1  13   5       58.74       69.35      5.58 o 
   2  13   5       22.94       26.00      3.48 o 
   3  13   5        6.48        4.63      2.36 o 
   4  13   5       81.99       84.59      6.51 o 
  -8  14   5        0.00        0.47      3.55 o 
  -7  14   5       40.94       50.63      5.31 o 
  -6  14   5       16.69       19.46      3.18 o 
  -5  14   5      117.87      120.69      5.43 o 
  -4  14   5      162.74      146.93      8.14 o 
  -3  14   5      133.34      140.92      4.50 o 
  -2  14   5       73.00       67.01      3.41 o 
  -1  14   5      129.98      131.73      9.40 o 
   0  14   5        1.13        0.86      1.25 o 
   1  14   5      118.95      117.65      8.43 o 
   2  14   5       41.65       39.06      4.19 o 
   3  14   5       12.53       16.52      3.44 o 
   4  14   5       23.51       25.73      4.40 o 
  -8  15   5        1.09       -0.11      2.47 o 
  -7  15   5        0.12        0.95      2.25 o 
  -6  15   5       39.92       40.62      4.22 o 
  -5  15   5       74.36       77.00      5.45 o 
  -4  15   5      589.07      593.45     26.56 o 
  -3  15   5       32.70       26.56      2.58 o 
  -2  15   5       21.10       16.88      2.17 o 
  -1  15   5      538.07      504.58     37.86 o 
   0  15   5        0.38       -0.09      1.14 o 
   1  15   5        5.11        4.40      1.60 o 
   2  15   5      117.95      123.57     15.07 o 
   3  15   5        5.89        6.79      3.14 o 
   4  15   5        0.04       -2.05      1.90 o 
  -8  16   5        0.02       -0.15      2.69 o 
  -7  16   5       51.69       51.73      5.53 o 
  -6  16   5       17.68       14.63      2.67 o 
  -5  16   5        6.10        9.47      1.77 o 
  -4  16   5       18.48       22.92      2.22 o 
  -3  16   5       16.61       16.76      2.26 o 
  -2  16   5       65.00       60.30      3.50 o 
  -1  16   5      210.73      220.50     15.44 o 
   0  16   5       58.19       65.51      4.10 o 
   1  16   5       97.45      114.00     11.31 o 
   2  16   5       14.98       18.69      3.38 o 
   3  16   5       18.56       21.46      3.82 o 
   4  16   5        0.04       -0.38      2.24 o 
  -7  17   5       39.11       45.47      5.27 o 
  -6  17   5        0.05        1.67      1.74 o 
  -5  17   5      114.31      122.73      5.09 o 
  -4  17   5      206.50      205.48      7.30 o 
  -3  17   5        0.38        0.50      1.35 o 
  -2  17   5      384.36      370.34     26.39 o 
  -1  17   5      331.08      307.67     24.90 o 
   0  17   5       90.77       79.22      6.53 o 
   1  17   5        1.42        2.35      1.63 o 
   2  17   5        2.26        2.40      2.14 o 
   3  17   5       11.65       10.77      4.27 o 
   4  17   5        0.64       -0.05      2.39 o 
  -7  18   5       24.94       27.24      7.15 o 
  -6  18   5      227.09      222.84     20.25 o 
  -5  18   5      488.28      451.43     33.94 o 
  -4  18   5      155.07      160.39      5.73 o 
  -3  18   5     1365.49     1297.49     22.77 o 
  -2  18   5        2.67        2.94      1.43 o 
  -1  18   5      181.79      197.62     21.03 o 
   0  18   5      159.70      154.92     12.66 o 
   1  18   5        1.82        1.91      1.51 o 
   2  18   5       13.36       12.50      3.15 o 
   3  18   5        1.01        0.11      2.12 o 
   4  18   5        1.08        3.20      2.64 o 
  -7  19   5       27.33       29.46      9.26 o 
  -6  19   5        6.17        6.60      2.24 o 
  -5  19   5       17.01       21.33      3.53 o 
  -4  19   5       21.49       23.17      2.73 o 
  -3  19   5       85.00       72.49      4.05 o 
  -2  19   5      146.69      123.33      5.43 o 
  -1  19   5        1.92        1.57      1.42 o 
   0  19   5       41.51       34.28      4.16 o 
   1  19   5      176.76      161.03     11.89 o 
   2  19   5        0.46        2.36      2.20 o 
   3  19   5        0.87        1.08      2.22 o 
  -7  20   5       16.47       11.57      4.17 o 
  -6  20   5        4.46        1.28      2.24 o 
  -5  20   5        0.01        0.99      2.00 o 
  -4  20   5        4.52        2.55      1.61 o 
  -3  20   5      123.10      136.75      5.36 o 
  -2  20   5       29.00       31.49      2.97 o 
  -1  20   5        6.94        9.67      2.11 o 
   0  20   5      102.17      121.57      8.14 o 
   1  20   5       57.49       60.51      5.22 o 
   2  20   5        8.90        7.73      2.94 o 
   3  20   5       66.25       66.05      6.11 o 
  -7  21   5       23.32       19.13      5.66 o 
  -6  21   5       26.81       28.29      5.86 o 
  -5  21   5        1.52        3.36      2.28 o 
  -4  21   5       88.94       83.91      4.45 o 
  -3  21   5       10.47       10.74      2.14 o 
  -2  21   5        9.35       10.75      2.17 o 
  -1  21   5       17.73       17.34      2.57 o 
   0  21   5      100.64       91.94      8.88 o 
   1  21   5       96.95      102.36     12.73 o 
   2  21   5       60.10       69.27      6.07 o 
   3  21   5        6.77        6.72      3.12 o 
  -7  22   5       44.53       29.11      6.58 o 
  -6  22   5       44.18       35.38      6.48 o 
  -5  22   5      127.03      106.59      6.54 o 
  -4  22   5        0.17        2.05      1.95 o 
  -3  22   5       31.84       37.29      3.36 o 
  -2  22   5       54.83       56.07      4.10 o 
  -1  22   5       12.40       18.70      2.86 o 
   0  22   5        0.33        0.35      1.55 o 
   1  22   5       27.77       38.74      3.85 o 
   2  22   5       25.86       35.85      4.91 o 
   3  22   5       11.85       14.05      3.85 o 
  -6  23   5        0.83        1.54      3.29 o 
  -5  23   5       16.40       12.03      4.42 o 
  -4  23   5       21.88       20.03      3.38 o 
  -3  23   5        7.92        7.47      2.78 o 
  -2  23   5      327.20      320.86     22.92 o 
  -1  23   5       96.75      109.01     12.14 o 
   0  23   5       64.00       61.54      4.33 o 
   1  23   5       71.86       75.46      4.85 o 
   2  23   5        6.85        7.23      3.04 o 
   3  23   5       26.55       26.43      4.86 o 
  -6  24   5       24.14       13.78      4.94 o 
  -5  24   5       10.54        3.39      3.19 o 
  -4  24   5       92.65       90.03      6.27 o 
  -3  24   5        0.15        0.56      1.44 o 
  -2  24   5      134.16      134.45     11.01 o 
  -1  24   5       17.72       12.18      2.60 o 
   0  24   5        0.25        0.77      1.63 o 
   1  24   5        7.37        7.41      2.49 o 
   2  24   5       46.74       54.63      5.85 o 
  -6  25   5        0.09        2.37      3.39 o 
  -5  25   5        0.07        1.85      3.19 o 
  -4  25   5        0.06        1.23      2.98 o 
  -3  25   5        0.19        0.18      1.83 o 
  -2  25   5       16.46       18.25      2.73 o 
  -1  25   5       79.54       84.43     10.40 o 
   0  25   5        5.41        5.72      2.14 o 
   1  25   5        1.78        0.24      1.71 o 
   2  25   5        7.09       12.40      3.96 o 
  -5  26   5        0.08        2.78      3.39 o 
  -4  26   5        4.28        6.69      3.81 o 
  -3  26   5      116.19      119.42      9.98 o 
  -2  26   5       89.82       93.01      5.02 o 
  -1  26   5        3.71        3.13      1.90 o 
   0  26   5        6.77        6.35      2.24 o 
   1  26   5       36.62       40.58      4.21 o 
   2  26   5       46.42       46.26      5.77 o 
  -5  27   5        2.48        1.95      3.29 o 
  -4  27   5       56.88       50.30      7.61 o 
  -3  27   5        8.99        2.78      3.39 o 
  -2  27   5        2.07        1.33      1.68 o 
  -1  27   5       42.53       41.44      5.67 o 
   0  27   5       45.24       53.58      7.49 o 
   1  27   5        0.30       -1.16      1.83 o 
  -5  28   5       10.75       12.86      5.04 o 
  -4  28   5        7.39        8.54      4.53 o 
  -3  28   5       44.10       53.49      7.82 o 
  -2  28   5       16.35       22.73      5.66 o 
  -1  28   5        8.99       10.41      2.67 o 
   0  28   5        4.09        2.74      2.07 o 
   1  28   5        4.08        5.54      2.54 o 
  -4  29   5       14.55       16.87      5.66 o 
  -3  29   5        0.41       -1.03      3.09 o 
  -2  29   5        2.54        3.09      3.91 o 
  -1  29   5        6.60        5.29      2.24 o 
   0  29   5        4.82        4.38      2.31 o 
  -4  30   5       38.42       40.73      7.51 o 
  -3  30   5       69.73       88.77      9.67 o 
  -2  30   5       27.22       39.50      7.20 o 
  -1  30   5       34.99       38.20      5.04 o 
   0  30   5       23.54       20.41      3.48 o 
  -3  31   5       34.33       44.13      7.82 o 
  -2  31   5       15.47       17.59      5.86 o 
  -1  31   5        0.01        0.00      3.81 o 
  -8   0   6       10.70        7.71      4.53 o 
  -6   0   6       60.50       63.36      7.30 o 
  -4   0   6        1.17        0.97      1.55 o 
  -2   0   6     1355.47     1311.54     17.41 o 
   0   0   6      188.84      197.11      7.13 o 
   2   0   6       91.13       94.02      5.60 o 
  -8   1   6       16.13       12.24      3.59 o 
  -7   1   6       33.42       37.81      4.68 o 
  -6   1   6       49.52       45.15      4.76 o 
  -5   1   6       59.90       65.86      3.92 o 
  -4   1   6       27.10       29.48      2.45 o 
  -3   1   6       54.84       64.78      2.98 o 
  -2   1   6      257.75      271.30      5.68 o 
  -1   1   6      662.52      650.55      8.69 o 
   0   1   6     1004.49      966.44     18.28 o 
   1   1   6       89.24       80.20      3.45 o 
   2   1   6      148.31      150.26      5.63 o 
   3   1   6       71.23       76.12      7.92 o 
  -8   2   6        2.83        6.06      2.87 o 
  -7   2   6        0.04       -0.51      1.89 o 
  -6   2   6      245.58      269.49      9.67 o 
  -5   2   6      206.23      213.80      7.14 o 
  -4   2   6      262.88      265.83      8.88 o 
  -3   2   6        0.53        0.12      0.88 o 
  -2   2   6      137.81      130.61      4.03 o 
  -1   2   6      101.90      100.43      3.63 o 
   0   2   6        4.34        5.67      1.38 o 
   1   2   6      258.15      262.99      7.78 o 
   2   2   6        3.74        3.85      1.60 o 
   3   2   6       51.26       51.63      7.20 o 
   4   2   6       21.23       26.54      5.86 o 
  -8   3   6       33.33       38.33      5.35 o 
  -7   3   6        3.22        2.59      2.40 o 
  -6   3   6      129.11      145.89      7.27 o 
  -5   3   6        2.59        3.17      1.60 o 
  -4   3   6      191.74      211.19      5.40 o 
  -3   3   6      129.44      127.52      4.46 o 
  -2   3   6        4.92        9.17      1.52 o 
  -1   3   6     1915.24     1752.51     43.50 o 
   0   3   6      102.90       86.09     11.74 o 
   1   3   6     1388.08      995.58    301.01 o 
   2   3   6        2.48        4.00      2.07 o 
   3   3   6      188.93      197.56     14.81 o 
   4   3   6       35.55       28.49      6.07 o 
  -8   4   6       10.85       13.47      3.74 o 
  -7   4   6        3.54        2.57      2.42 o 
  -6   4   6        7.00        6.16      2.61 o 
  -5   4   6       30.93       31.96      3.26 o 
  -4   4   6        0.04        0.76      0.99 o 
  -3   4   6      806.14      793.53     14.22 o 
  -2   4   6      389.13      385.28      6.74 o 
  -1   4   6      656.69      616.81     25.01 o 
   0   4   6      293.99      295.03     13.11 o 
   1   4   6       12.02       15.54      1.90 o 
   2   4   6      139.43      144.93      7.02 o 
   3   4   6       19.54       23.72      3.85 o 
   4   4   6       15.82       14.09      4.94 o 
  -8   5   6        0.00        0.05      2.29 o 
  -7   5   6       19.11       13.07      3.35 o 
  -6   5   6       37.76       51.59      4.74 o 
  -5   5   6      209.54      228.90      6.88 o 
  -4   5   6       62.24       76.52      3.89 o 
  -3   5   6      831.27      802.21     11.62 o 
  -2   5   6     1565.52     1577.57     24.96 o 
  -1   5   6       73.97       81.88      3.27 o 
   0   5   6     1245.05     1183.82     38.49 o 
   1   5   6       18.68       20.23      3.12 o 
   2   5   6        5.82        6.99      2.37 o 
   3   5   6        0.35        1.08      1.85 o 
   4   5   6        0.26       -0.31      2.78 o 
  -8   6   6        0.15        1.27      2.52 o 
  -7   6   6        2.12        1.67      2.15 o 
  -6   6   6       12.19       13.66      3.24 o 
  -5   6   6       64.63       58.71      3.77 o 
  -4   6   6      136.19      127.66      4.95 o 
  -3   6   6        0.27        0.88      0.93 o 
  -2   6   6     1344.16     1298.68     36.56 o 
  -1   6   6       13.33       17.28      1.84 o 
   0   6   6       43.92       37.57      2.45 o 
   1   6   6      242.83      228.95      8.51 o 
   2   6   6       97.27       96.20      6.00 o 
   3   6   6       31.63       27.83      6.43 o 
   4   6   6        7.38        6.07      4.01 o 
  -8   7   6       13.51       11.01      3.52 o 
  -7   7   6       36.83       41.09      5.50 o 
  -6   7   6        5.18        5.61      2.40 o 
  -5   7   6       18.73       19.35      2.63 o 
  -4   7   6       90.37       81.98      5.55 o 
  -3   7   6        1.56        2.07      1.05 o 
  -2   7   6      132.00      137.89      4.60 o 
  -1   7   6      645.48      614.25     14.66 o 
   0   7   6       64.56       67.87      3.69 o 
   1   7   6       10.94       15.15      2.96 o 
   2   7   6        0.44        2.25      1.87 o 
   3   7   6        0.35       -1.67      1.77 o 
   4   7   6        0.47       -1.36      2.00 o 
  -8   8   6       15.48       15.41      3.93 o 
  -7   8   6       38.12       33.86      4.58 o 
  -6   8   6        0.46       -1.66      1.58 o 
  -5   8   6        3.52        3.59      1.66 o 
  -4   8   6        0.49        5.69      4.35 o 
  -3   8   6      260.35      209.55     22.45 o 
  -2   8   6      120.57      105.11      6.23 o 
  -1   8   6       34.12       32.95      2.22 o 
   0   8   6       93.95      107.58      5.85 o 
   1   8   6      175.65      161.60      7.38 o 
   2   8   6        5.11        4.50      2.20 o 
   3   8   6       68.21       63.17      8.38 o 
   4   8   6        4.11        6.05      2.94 o 
  -8   9   6       12.31        9.87      3.44 o 
  -7   9   6        0.07       -0.78      1.96 o 
  -6   9   6       19.62       14.81      2.59 o 
  -5   9   6       14.97       17.11      2.52 o 
  -4   9   6      348.90      356.79     12.31 o 
  -3   9   6       21.53       26.06      2.51 o 
  -2   9   6        0.04       -0.83      0.67 o 
  -1   9   6      292.20      328.61     19.85 o 
   0   9   6      179.24      155.42      7.02 o 
   1   9   6        0.48        1.34      1.64 o 
   2   9   6        0.22        0.15      1.67 o 
   3   9   6        0.24        0.94      2.07 o 
   4   9   6       12.92       12.71      3.75 o 
  -8  10   6        1.12       -1.19      2.41 o 
  -7  10   6       24.33       26.01      4.25 o 
  -6  10   6        3.50        2.94      1.66 o 
  -5  10   6        1.45        1.75      1.43 o 
  -4  10   6        7.62        7.91      1.85 o 
  -3  10   6      457.60      471.61     17.33 o 
  -2  10   6       26.86       30.90      2.21 o 
  -1  10   6       81.53       79.96      6.73 o 
   0  10   6       26.05       21.14      3.19 o 
   1  10   6       58.83       66.64      5.05 o 
   2  10   6       38.95       39.66      4.58 o 
   3  10   6       24.41       28.46      4.33 o 
   4  10   6        1.61        0.68      2.53 o 
  -8  11   6       14.61       14.23      3.88 o 
  -7  11   6        0.02       -0.08      1.90 o 
  -6  11   6        4.79        5.89      1.86 o 
  -5  11   6       19.56       18.96      2.60 o 
  -4  11   6      483.56      476.75     20.97 o 
  -3  11   6      124.80      129.88      4.85 o 
  -2  11   6      131.81      116.82     12.96 o 
  -1  11   6       64.74       65.07      4.65 o 
   0  11   6       87.33       76.10      5.16 o 
   1  11   6       35.84       39.82      4.40 o 
   2  11   6      293.13      300.75     10.91 o 
   3  11   6        6.16        7.06      4.53 o 
   4  11   6        7.73        6.99      4.32 o 
  -8  12   6        0.74       -0.79      2.43 o 
  -7  12   6       13.32       15.63      3.67 o 
  -6  12   6       12.63       15.02      2.65 o 
  -5  12   6        0.59        1.19      1.42 o 
  -4  12   6        3.28        1.59      1.06 o 
  -3  12   6      196.21      181.69      7.45 o 
  -2  12   6       29.77       26.45      3.41 o 
  -1  12   6       30.69       22.11      5.66 o 
   0  12   6      357.27      322.32     10.32 o 
   1  12   6       29.40       34.48      4.21 o 
   2  12   6       86.90       87.36      6.22 o 
   3  12   6        0.51       -1.68      2.31 o 
  -8  13   6        4.11        2.78      2.91 o 
  -7  13   6       31.82       29.25      4.49 o 
  -6  13   6       28.01       26.66      3.17 o 
  -5  13   6       67.06       70.82      4.10 o 
  -4  13   6       23.10       27.25      2.93 o 
  -3  13   6      426.92      407.87     11.13 o 
  -2  13   6       20.86       19.15      3.09 o 
  -1  13   6      176.44      152.02      7.05 o 
   0  13   6        0.07       -0.69      2.37 o 
   1  13   6       42.01       34.15      4.25 o 
   2  13   6        9.55       11.60      3.16 o 
   3  13   6        5.69        4.94      2.62 o 
  -8  14   6       13.06       10.34      3.70 o 
  -7  14   6        8.78       12.54      3.44 o 
  -6  14   6        8.66        9.62      2.39 o 
  -5  14   6       44.08       46.77      3.62 o 
  -4  14   6        9.73       10.95      2.72 o 
  -3  14   6       38.66       41.31      4.29 o 
  -2  14   6      113.17      106.41      5.93 o 
  -1  14   6        3.06       17.36     10.65 o 
   0  14   6      201.78      196.93      8.36 o 
   1  14   6       21.97       16.02      3.35 o 
   2  14   6       22.57       34.93      4.65 o 
   3  14   6        0.11       -0.48      2.05 o 
  -8  15   6       15.91       13.22      4.00 o 
  -7  15   6       22.18       26.47      4.28 o 
  -6  15   6       23.37       22.68      3.12 o 
  -5  15   6        4.48        7.36      2.03 o 
  -4  15   6       16.78       19.35      5.71 o 
  -3  15   6      193.88      183.24      9.00 o 
  -2  15   6        1.61        0.21      1.49 o 
  -1  15   6        4.15       -0.36      1.65 o 
   0  15   6        1.51       -0.31      1.80 o 
   1  15   6      123.70      109.74      7.92 o 
   2  15   6       25.88       23.16      4.03 o 
   3  15   6       10.57       12.81      3.56 o 
  -7  16   6       39.46       50.81      9.98 o 
  -6  16   6      129.09      136.13      7.38 o 
  -5  16   6      404.59      392.54     11.65 o 
  -4  16   6      185.41      176.99      8.23 o 
  -3  16   6        1.66        2.44      2.83 o 
  -2  16   6      291.52      228.81      8.73 o 
  -1  16   6        0.90        1.36      1.74 o 
   0  16   6        0.12        1.79      1.73 o 
   1  16   6       48.31       52.72      5.27 o 
   2  16   6        0.16        3.15      2.40 o 
   3  16   6        1.49       -1.25      1.98 o 
  -7  17   6       22.29       26.20      4.36 o 
  -6  17   6        0.52        2.33      2.36 o 
  -5  17   6        0.01        1.68      2.09 o 
  -4  17   6      247.09      213.20     12.34 o 
  -3  17   6        3.69        1.43      1.73 o 
  -2  17   6        5.98        5.41      2.14 o 
  -1  17   6        2.97        1.06      1.67 o 
   0  17   6      187.76      143.55      7.52 o 
   1  17   6       27.29       27.77      4.25 o 
   2  17   6        0.56        2.41      2.42 o 
   3  17   6       21.26       22.34      4.47 o 
  -7  18   6        8.33        6.71      3.09 o 
  -6  18   6       35.37       36.31      6.79 o 
  -5  18   6        0.02        1.95      2.09 o 
  -4  18   6       28.11       27.10      4.11 o 
  -3  18   6       68.44       59.79      4.87 o 
  -2  18   6        0.24        1.97      1.75 o 
  -1  18   6       15.71       12.76      2.98 o 
   0  18   6        0.29       -1.16      1.59 o 
   1  18   6       93.12       93.91      8.23 o 
   2  18   6       22.74       18.90      3.93 o 
   3  18   6       20.19       23.19      4.62 o 
  -7  19   6       25.43       23.25      6.17 o 
  -6  19   6       51.96       49.37      7.51 o 
  -5  19   6       19.35       25.49      3.88 o 
  -4  19   6        8.72       10.09      2.78 o 
  -3  19   6       46.64       42.16      4.43 o 
  -2  19   6       21.22       14.15      3.09 o 
  -1  19   6      267.31      235.53     14.40 o 
   0  19   6        2.77        2.52      2.14 o 
   1  19   6        5.66        1.92      2.21 o 
   2  19   6       10.43       13.79      3.75 o 
  -7  20   6       60.00       53.18      8.43 o 
  -6  20   6        0.03       -0.10      3.29 o 
  -5  20   6       24.56       26.33      5.86 o 
  -4  20   6       34.25       27.74      3.89 o 
  -3  20   6        1.59       -0.20      1.63 o 
  -2  20   6       16.50       16.42      3.25 o 
  -1  20   6       34.01       33.17      4.33 o 
   0  20   6       58.19       59.65      5.45 o 
   1  20   6       79.31       84.06      6.42 o 
   2  20   6        0.46        0.62      2.25 o 
  -6  21   6       42.42       38.06      7.10 o 
  -5  21   6        2.87        0.93      3.19 o 
  -4  21   6       42.47       40.95      5.04 o 
  -3  21   6        0.01        0.26      1.67 o 
  -2  21   6        4.81        6.79      2.51 o 
  -1  21   6      326.91      299.81     10.87 o 
   0  21   6       12.22        5.71      3.81 o 
   1  21   6       11.18       12.44      3.51 o 
   2  21   6        0.03        0.86      2.32 o 
  -6  22   6        1.69        1.54      3.81 o 
  -5  22   6       11.90       11.11      4.73 o 
  -4  22   6        0.54       -1.01      1.83 o 
  -3  22   6        1.29       -0.83      1.64 o 
  -2  22   6       31.15       29.16      4.15 o 
  -1  22   6        1.74        0.18      1.83 o 
   0  22   6       87.81       90.59      6.54 o 
   1  22   6        1.88        2.42      2.37 o 
   2  22   6       13.31       15.94      4.06 o 
  -5  23   6        4.02        0.21      3.19 o 
  -4  23   6       12.41       10.06      2.94 o 
  -3  23   6       25.44       25.51      3.89 o 
  -2  23   6      208.33      195.49     16.10 o 
  -1  23   6       14.54       13.98      3.28 o 
   0  23   6       86.83       84.46      6.39 o 
   1  23   6        6.91        9.07      3.96 o 
  -5  24   6       31.79       31.58      6.48 o 
  -4  24   6       30.22       21.50      5.35 o 
  -3  24   6       97.28       88.75      6.15 o 
  -2  24   6       29.59       24.89      3.96 o 
  -1  24   6      100.33      104.78      7.20 o 
   0  24   6       17.64       18.56      3.78 o 
   1  24   6        2.25        3.25      2.51 o 
  -4  25   6        2.86       -1.03      2.98 o 
  -3  25   6        2.23        2.26      2.33 o 
  -2  25   6       57.38       55.81      5.45 o 
  -1  25   6       11.05       10.30      3.22 o 
   0  25   6       52.67       47.14      5.49 o 
   1  25   6        0.51        0.59      2.47 o 
  -3  26   6       27.86       19.40      3.75 o 
  -2  26   6        6.51        4.47      2.58 o 
  -1  26   6       13.69        9.26      3.01 o 
   0  26   6        3.23        3.66      2.73 o 
  -3  27   6        7.53        4.83      3.70 o 
  -2  27   6       75.79       70.18      5.92 o 
  -1  27   6       17.47       22.27      4.11 o 
   0  27   6       91.57       90.54      7.08 o 
  -2  28   6       63.37       55.76      5.81 o 
  -1  28   6       16.98       18.50      4.00 o 
  -2  29   6       19.01       22.20      5.19 o 
  -7   0   7       74.12       73.54      8.43 o 
  -5   0   7        0.40        1.07      2.08 o 
  -3   0   7      167.67      169.48      7.23 o 
  -1   0   7      219.37      209.64      7.94 o 
   1   0   7      214.01      223.47      8.58 o 
  -8   1   7        2.51        0.78      2.66 o 
  -7   1   7       24.47       28.80      6.07 o 
  -6   1   7       90.06      102.26     10.39 o 
  -5   1   7        3.33        8.70      1.99 o 
  -4   1   7       44.71       47.71      3.24 o 
  -3   1   7      294.50      284.09      6.52 o 
  -2   1   7      119.23      107.28      4.06 o 
  -1   1   7     1278.64     1190.26     47.15 o 
   0   1   7       29.96       45.40      3.01 o 
   1   1   7      212.44      211.57      7.14 o 
   2   1   7       11.96       12.14      4.22 o 
  -8   2   7        2.39       -0.87      2.40 o 
  -7   2   7       62.50       71.20      5.93 o 
  -6   2   7       64.67       76.36      5.74 o 
  -5   2   7      963.44     1004.05     29.81 o 
  -4   2   7      886.78      890.37     11.65 o 
  -3   2   7     1002.69      950.93     11.86 o 
  -2   2   7      234.36      237.00      5.84 o 
  -1   2   7      238.23      238.16     11.00 o 
   0   2   7      226.79      227.89      7.41 o 
   1   2   7       69.02       74.71      4.24 o 
   2   2   7        5.92        9.05      3.70 o 
  -8   3   7        5.82        3.61      2.91 o 
  -7   3   7       29.18       33.98      4.76 o 
  -6   3   7       57.29       66.63      5.38 o 
  -5   3   7       47.63       45.22      4.81 o 
  -4   3   7       99.77      108.85      4.51 o 
  -3   3   7      267.25      282.96      6.49 o 
  -2   3   7        0.29        1.28      1.11 o 
  -1   3   7       27.17       28.51      2.57 o 
   0   3   7       18.17       19.50      2.14 o 
   1   3   7        2.31        1.80      1.81 o 
   2   3   7        2.84        4.04      2.35 o 
   3   3   7       13.51       20.67      5.55 o 
  -8   4   7       10.09       10.31      3.56 o 
  -7   4   7       29.01       33.89      4.80 o 
  -6   4   7       54.85       58.76      5.34 o 
  -5   4   7       54.58       58.49      4.02 o 
  -4   4   7      813.95      802.26     13.02 o 
  -3   4   7      106.24       95.46      4.45 o 
  -2   4   7        1.73        0.68      1.01 o 
  -1   4   7       10.21        9.15      1.58 o 
   0   4   7       18.65       22.83      2.24 o 
   1   4   7        9.94       10.67      2.72 o 
   2   4   7       17.20       23.19      5.35 o 
   3   4   7        7.18        9.05      4.42 o 
  -8   5   7        3.95        4.69      3.14 o 
  -7   5   7        0.54        1.99      2.34 o 
  -6   5   7      201.69      200.54      7.22 o 
  -5   5   7       48.44       55.94      3.98 o 
  -4   5   7       72.62       71.25      3.61 o 
  -3   5   7      927.56      910.65     25.86 o 
  -2   5   7       17.41       16.46      1.99 o 
  -1   5   7       49.78       40.23      2.75 o 
   0   5   7        1.39        2.49      1.49 o 
   1   5   7        7.22       11.65      2.86 o 
   2   5   7       68.29       72.23      5.71 o 
   3   5   7        0.50        1.85      2.98 o 
  -8   6   7       18.05       17.26      4.63 o 
  -7   6   7        2.96        3.61      2.47 o 
  -6   6   7       65.46       69.29      4.47 o 
  -5   6   7      273.16      265.58     12.17 o 
  -4   6   7       99.65       93.46      3.99 o 
  -3   6   7        1.03        0.74      1.18 o 
  -2   6   7        0.02        0.09      0.75 o 
  -1   6   7      240.73      227.20      6.28 o 
   0   6   7       27.15       25.54      3.55 o 
   1   6   7        0.34        0.51      1.61 o 
   2   6   7        2.58        2.94      2.15 o 
   3   6   7        5.01        4.16      2.64 o 
  -8   7   7        1.54        0.04      2.44 o 
  -7   7   7       39.28       35.53      4.79 o 
  -6   7   7       25.83       24.50      3.14 o 
  -5   7   7       53.61       47.23      3.73 o 
  -4   7   7      219.55      228.33      6.95 o 
  -3   7   7        7.13        7.75      1.64 o 
  -2   7   7      269.12      245.11      7.81 o 
  -1   7   7       19.33       26.14      2.85 o 
   0   7   7       28.02       35.27      4.78 o 
   1   7   7       10.36       10.02      2.77 o 
   2   7   7        7.18        8.93      2.94 o 
   3   7   7       11.45        6.88      2.89 o 
  -8   8   7        0.88        3.25      2.72 o 
  -7   8   7        3.19        4.31      2.61 o 
  -6   8   7        0.47        0.14      1.50 o 
  -5   8   7      158.00      172.32      6.39 o 
  -4   8   7        1.23        2.40      1.50 o 
  -3   8   7       26.51       12.64      7.10 o 
  -2   8   7      102.33      105.91      7.18 o 
  -1   8   7       56.62       64.09      4.51 o 
   0   8   7        5.03        4.69      2.15 o 
   1   8   7       32.90       35.33      4.40 o 
   2   8   7        1.72        0.42      1.78 o 
   3   8   7        0.64        0.26      2.34 o 
  -8   9   7        0.24        0.84      2.57 o 
  -7   9   7       24.39       28.03      4.51 o 
  -6   9   7       16.14       18.25      2.86 o 
  -5   9   7       87.51       84.34      4.61 o 
  -4   9   7        9.32       10.06      2.67 o 
  -3   9   7       19.95       22.75      2.25 o 
  -2   9   7        0.24        2.22      1.46 o 
  -1   9   7        3.07        2.88      1.96 o 
   0   9   7       51.05       57.96      4.87 o 
   1   9   7       94.89       86.76      6.10 o 
   2   9   7       22.43       22.74      4.04 o 
   3   9   7       42.69       39.54      5.76 o 
  -8  10   7        1.50       -0.16      2.34 o 
  -7  10   7       33.24       39.38      5.07 o 
  -6  10   7        1.27        2.99      1.70 o 
  -5  10   7       62.47       69.13      4.26 o 
  -4  10   7        0.64        0.30      1.17 o 
  -3  10   7       25.38       30.09      3.89 o 
  -2  10   7      452.96      467.13     34.78 o 
  -1  10   7       18.22       17.49      3.23 o 
   0  10   7        5.89        4.85      2.28 o 
   1  10   7       30.59       27.43      4.68 o 
   2  10   7        0.96        4.53      2.58 o 
   3  10   7        0.33        1.34      2.47 o 
  -8  11   7        1.00        2.82      2.86 o 
  -7  11   7       14.47       16.35      3.84 o 
  -6  11   7        6.90        3.77      1.96 o 
  -5  11   7       10.97        9.67      2.21 o 
  -4  11   7       50.92       20.72     15.43 o 
  -3  11   7      331.92      311.45     15.12 o 
  -2  11   7      154.11      136.56     12.79 o 
  -1  11   7        2.00        0.69      1.56 o 
   0  11   7       61.46       47.54      4.87 o 
   1  11   7        3.43       -0.62      1.68 o 
   2  11   7       35.11       35.10      4.79 o 
  -8  12   7       10.93       13.57      3.92 o 
  -7  12   7        0.22       -1.48      2.05 o 
  -6  12   7       26.68       28.16      3.40 o 
  -5  12   7       21.02       21.26      2.91 o 
  -4  12   7       13.65       10.60      2.83 o 
  -3  12   7        2.91        7.46      2.55 o 
  -2  12   7      561.00      502.35     13.27 o 
  -1  12   7        0.10        3.68      2.03 o 
   0  12   7       99.55      103.72      6.54 o 
   1  12   7       67.97       71.43      5.82 o 
   2  12   7        8.80       14.60      3.60 o 
  -7  13   7       17.79       21.09      4.25 o 
  -6  13   7       23.18       21.15      3.05 o 
  -5  13   7       47.91       47.51      3.91 o 
  -4  13   7        9.62       14.85      3.16 o 
  -3  13   7        0.32        0.08      2.06 o 
  -2  13   7        5.95        4.30      2.31 o 
  -1  13   7       23.88       18.52      3.49 o 
   0  13   7       98.34       78.60      9.87 o 
   1  13   7        4.23        6.60      2.69 o 
   2  13   7       17.18       22.24      4.16 o 
  -7  14   7       67.49       69.72      7.51 o 
  -6  14   7       41.96       36.01      3.79 o 
  -5  14   7        4.21        7.59      2.79 o 
  -4  14   7       39.33       28.02      3.96 o 
  -3  14   7       22.20       26.38      3.96 o 
  -2  14   7       28.90       19.20      3.45 o 
  -1  14   7      104.46      112.91      6.76 o 
   0  14   7        0.34        1.65      1.92 o 
   1  14   7       11.98       10.25      3.05 o 
   2  14   7       15.31       12.50      3.62 o 
  -7  15   7       10.52       12.14      3.60 o 
  -6  15   7       87.89       76.83      6.11 o 
  -5  15   7       31.54       30.52      5.66 o 
  -4  15   7       26.32       31.33      4.15 o 
  -3  15   7       66.02       58.02      4.95 o 
  -2  15   7      172.17      153.77      9.51 o 
  -1  15   7       32.97       30.25      4.27 o 
   0  15   7        0.03       -0.29      1.70 o 
   1  15   7       11.47       11.45      3.34 o 
   2  15   7       16.55       16.16      3.92 o 
  -7  16   7        9.12       10.08      5.25 o 
  -6  16   7        0.37        0.77      2.24 o 
  -5  16   7        3.80        2.85      2.22 o 
  -4  16   7       34.35       26.64      3.96 o 
  -3  16   7      104.49       93.03      6.14 o 
  -2  16   7       20.17       33.53      4.29 o 
  -1  16   7      163.98      153.58      8.00 o 
   0  16   7       44.60       42.48      4.94 o 
   1  16   7       21.26       22.90      4.22 o 
   2  16   7       21.30       17.65      5.81 o 
  -7  17   7        2.27       -0.21      3.19 o 
  -6  17   7        2.47        2.55      2.44 o 
  -5  17   7        7.50        9.05      2.94 o 
  -4  17   7        0.06       -0.52      1.74 o 
  -3  17   7      118.75      104.10      6.54 o 
  -2  17   7       11.02        8.83      2.83 o 
  -1  17   7       28.96       24.62      4.02 o 
   0  17   7       10.98       15.89      3.60 o 
   1  17   7        4.26        6.46      2.89 o 
   2  17   7       15.47       19.64      4.32 o 
  -7  18   7        6.97        2.16      3.91 o 
  -6  18   7        9.43       10.42      3.33 o 
  -5  18   7       35.81       36.99      4.69 o 
  -4  18   7       47.90       38.59      5.19 o 
  -3  18   7       91.94       90.35      6.22 o 
  -2  18   7       56.88       67.03      5.49 o 
  -1  18   7       61.79       53.57      5.42 o 
   0  18   7        6.67        1.03      3.03 o 
   1  18   7       57.99       67.50      9.87 o 
  -6  19   7        0.36        1.34      3.50 o 
  -5  19   7        2.35        0.57      2.18 o 
  -4  19   7       39.21       43.66      4.87 o 
  -3  19   7      155.58      129.28     11.57 o 
  -2  19   7        8.95        7.04      2.73 o 
  -1  19   7        1.55        2.53      2.20 o 
   0  19   7       20.47       25.40      4.32 o 
   1  19   7        0.00        1.71      2.52 o 
  -6  20   7        0.75        0.51      3.39 o 
  -5  20   7       42.51       37.78      4.86 o 
  -4  20   7        1.60        0.42      1.95 o 
  -3  20   7       10.95       12.03      3.18 o 
  -2  20   7       37.55       50.13      5.34 o 
  -1  20   7       36.44       30.34      4.43 o 
   0  20   7        9.50       12.35      3.49 o 
   1  20   7      128.62      143.32      8.76 o 
  -6  21   7        2.43        1.34      3.70 o 
  -5  21   7        0.35        2.15      2.36 o 
  -4  21   7       74.81       60.14      5.60 o 
  -3  21   7       16.83       21.36      4.42 o 
  -2  21   7        6.39        7.56      2.87 o 
  -1  21   7       39.86       45.77      5.27 o 
   0  21   7       58.99       62.42      6.29 o 
   1  21   7        1.39        2.87      2.62 o 
  -6  22   7        7.28        6.89      4.63 o 
  -5  22   7       59.17       44.33      7.41 o 
  -4  22   7       45.88       49.04      5.25 o 
  -3  22   7        3.29        3.34      2.36 o 
  -2  22   7        0.11        1.15      2.02 o 
  -1  22   7       27.31       24.05      4.25 o 
   0  22   7        6.44        5.93      3.09 o 
  -5  23   7        0.44        2.06      3.60 o 
  -4  23   7       57.80       51.60      5.45 o 
  -3  23   7       36.74       30.23      4.57 o 
  -2  23   7       71.21       61.05      5.96 o 
  -1  23   7       49.01       52.95      9.87 o 
   0  23   7        5.60        8.89      3.37 o 
  -5  24   7        0.04        1.03      3.50 o 
  -4  24   7       34.61       24.17      4.18 o 
  -3  24   7       10.14       12.39      3.45 o 
  -2  24   7       10.48       14.08      3.63 o 
  -1  24   7        2.44        3.44      2.69 o 
   0  24   7       21.08       12.39      4.37 o 
  -4  25   7        1.22       -1.44      2.11 o 
  -3  25   7       25.17       26.21      4.43 o 
  -2  25   7       34.49       25.84      4.49 o 
  -1  25   7        8.98        7.66      3.55 o 
  -3  26   7       26.04       30.70      4.84 o 
  -2  26   7        0.96        0.99      2.46 o 
  -8   0   8       30.90       28.70      7.20 o 
  -6   0   8      265.17      232.77     13.99 o 
  -4   0   8       40.93       35.07      4.25 o 
  -2   0   8      250.46      252.37      9.22 o 
   0   0   8        4.08        2.74      2.42 o 
  -8   1   8       42.93       35.82      5.91 o 
  -7   1   8       55.02       55.16      6.07 o 
  -6   1   8       24.22       26.21      7.20 o 
  -5   1   8      101.87       96.57      4.49 o 
  -4   1   8       28.68       31.90      2.85 o 
  -3   1   8      656.43      623.70     18.44 o 
  -2   1   8      101.34      109.68      5.29 o 
  -1   1   8       21.39       16.99      2.19 o 
   0   1   8        0.09        0.42      1.06 o 
   1   1   8       18.01       21.81      5.35 o 
  -8   2   8       11.24       11.22      3.88 o 
  -7   2   8       34.71       33.57      4.98 o 
  -6   2   8       84.45       78.47      7.10 o 
  -5   2   8      115.81      113.75      4.85 o 
  -4   2   8       10.49       13.78      2.16 o 
  -3   2   8       37.54       43.05      3.18 o 
  -2   2   8       10.14       10.87      1.91 o 
  -1   2   8       55.76       55.69      3.38 o 
   0   2   8       26.15       32.93      3.39 o 
   1   2   8       35.40       47.21      5.05 o 
  -8   3   8       83.86       82.94      7.02 o 
  -7   3   8        2.43        6.18      3.12 o 
  -6   3   8       10.71       10.27      2.65 o 
  -5   3   8      143.06      136.68      5.28 o 
  -4   3   8        8.96       11.36      2.05 o 
  -3   3   8       23.81       20.80      2.42 o 
  -2   3   8       25.50       33.19      2.78 o 
  -1   3   8       37.18       44.91      3.17 o 
   0   3   8       85.12       89.31      6.00 o 
   1   3   8       14.03       11.33      3.60 o 
   2   3   8        7.64        7.61      4.11 o 
  -8   4   8        0.52        3.63      3.04 o 
  -7   4   8      285.88      279.47     11.45 o 
  -6   4   8       10.71       10.85      2.64 o 
  -5   4   8       47.93       46.44      5.10 o 
  -4   4   8        0.34       -0.14      1.11 o 
  -3   4   8       20.11       22.30      2.45 o 
  -2   4   8        0.24        0.61      1.12 o 
  -1   4   8        8.50        7.98      2.70 o 
   0   4   8        4.87        2.95      1.95 o 
   1   4   8       57.61       62.71     10.34 o 
   2   4   8        6.97        8.54      4.53 o 
  -8   5   8        6.05       10.88      3.80 o 
  -7   5   8        1.10        5.28      2.83 o 
  -6   5   8        0.23        0.26      1.61 o 
  -5   5   8      178.78      185.04      6.97 o 
  -4   5   8       55.25       57.75      3.51 o 
  -3   5   8       12.57       10.41      1.89 o 
  -2   5   8      138.12      142.46      4.95 o 
  -1   5   8        3.33        3.49      1.54 o 
   0   5   8       21.33       26.13      3.96 o 
   1   5   8        4.17        6.15      2.72 o 
   2   5   8        1.76       -2.06      2.47 o 
  -8   6   8        0.65        0.72      3.70 o 
  -7   6   8       45.49       55.68      6.00 o 
  -6   6   8       34.76       41.70      4.13 o 
  -5   6   8       22.56       20.79      3.01 o 
  -4   6   8       13.30       13.79      2.12 o 
  -3   6   8        2.41        4.43      1.54 o 
  -2   6   8       82.75       96.36      5.51 o 
  -1   6   8       21.05       17.19      3.31 o 
   0   6   8       30.16       33.06      4.35 o 
   1   6   8        8.61       11.31      3.20 o 
   2   6   8        1.36        4.11      2.80 o 
  -7   7   8        4.53        1.70      2.40 o 
  -6   7   8        2.83        3.22      1.96 o 
  -5   7   8       72.74       72.61      8.00 o 
  -4   7   8        1.35        2.08      1.22 o 
  -3   7   8       13.02       16.15      2.21 o 
  -2   7   8       34.36       39.45      3.57 o 
  -1   7   8       45.79       44.96      6.53 o 
   0   7   8       12.53       10.10      2.98 o 
   1   7   8       50.47       51.91      5.53 o 
   2   7   8        1.71        2.62      2.69 o 
  -7   8   8        0.15        0.42      2.29 o 
  -6   8   8       31.20       29.52      3.60 o 
  -5   8   8        7.15        5.58      2.06 o 
  -4   8   8       44.25       39.77      3.62 o 
  -3   8   8        3.62       -0.02      1.43 o 
  -2   8   8       24.83       27.72      3.21 o 
  -1   8   8       53.96       68.58      5.53 o 
   0   8   8        0.61        0.33      1.73 o 
   1   8   8       14.92       19.46      3.79 o 
  -7   9   8        0.00        0.12      2.18 o 
  -6   9   8      137.34      150.12      6.68 o 
  -5   9   8       20.59       18.64      2.89 o 
  -4   9   8      238.48      202.20      9.02 o 
  -3   9   8        5.76        8.11      2.40 o 
  -2   9   8       24.94       22.05      2.93 o 
  -1   9   8       15.76       10.17      2.94 o 
   0   9   8       37.29       35.11      4.65 o 
   1   9   8       13.12       12.39      3.35 o 
  -7  10   8       33.01       32.23      4.89 o 
  -6  10   8       24.33       26.78      3.54 o 
  -5  10   8        2.45        3.02      1.82 o 
  -4  10   8       93.07       80.90      5.93 o 
  -3  10   8        6.94        4.94      1.86 o 
  -2  10   8       17.00       18.50      3.52 o 
  -1  10   8      169.80      176.66      8.65 o 
   0  10   8       11.19       10.47      3.06 o 
   1  10   8        2.81       -0.26      2.09 o 
  -7  11   8        1.83        1.92      1.97 o 
  -6  11   8       39.22       41.35      4.14 o 
  -5  11   8       14.00        9.53      3.04 o 
  -4  11   8        4.69        5.54      2.42 o 
  -3  11   8       12.61        9.82      2.93 o 
  -2  11   8        0.57        0.12      1.71 o 
  -1  11   8       54.35       51.37      9.21 o 
   0  11   8      242.39      260.05     17.43 o 
   1  11   8        0.41       -0.02      1.95 o 
  -7  12   8        9.10        8.95      2.71 o 
  -6  12   8        7.69        5.89      2.27 o 
  -5  12   8        2.15        3.94      2.42 o 
  -4  12   8       26.90       23.50      3.93 o 
  -3  12   8        0.04        0.40      1.67 o 
  -2  12   8       98.04      104.68      6.76 o 
  -1  12   8      119.07      103.47      6.91 o 
   0  12   8       52.83       60.39      5.94 o 
   1  12   8        1.06        1.14      2.22 o 
  -7  13   8        0.39        1.87      2.16 o 
  -6  13   8        6.97        9.59      3.27 o 
  -5  13   8      100.42       95.21      6.71 o 
  -4  13   8       32.72       35.20      4.61 o 
  -3  13   8        0.99        1.62      1.82 o 
  -2  13   8        0.05        1.08      1.77 o 
  -1  13   8        0.30        0.53      1.93 o 
   0  13   8        0.72        1.45      2.07 o 
   1  13   8        1.84        0.64      2.25 o 
  -7  14   8        4.43        7.20      3.31 o 
  -6  14   8        6.52        3.75      2.65 o 
  -5  14   8       31.73       27.83      4.40 o 
  -4  14   8       42.87       45.11      6.79 o 
  -3  14   8       65.79       51.62      5.31 o 
  -2  14   8       64.72       64.20      5.53 o 
  -1  14   8        3.16        2.92      2.24 o 
   0  14   8       70.65       85.19      6.63 o 
   1  14   8        8.41        9.28      3.34 o 
  -6  15   8        0.33        0.83      2.36 o 
  -5  15   8       52.88       51.20      5.54 o 
  -4  15   8       47.30       47.69      5.30 o 
  -3  15   8        6.40        5.86      2.52 o 
  -2  15   8      106.92      105.02      7.01 o 
  -1  15   8       20.19       23.71      4.94 o 
   0  15   8       18.69       18.56      4.07 o 
   1  15   8       31.16       37.65      7.71 o 
  -6  16   8        9.23       10.39      3.56 o 
  -5  16   8        6.18        6.83      2.87 o 
  -4  16   8        1.58        2.37      2.25 o 
  -3  16   8        7.73        6.90      2.75 o 
  -2  16   8       47.26       48.05      5.40 o 
  -1  16   8      102.66      108.49      7.33 o 
   0  16   8       27.02       35.25      5.12 o 
  -6  17   8       33.66       30.08      6.48 o 
  -5  17   8       35.76       32.42      5.09 o 
  -4  17   8        4.24        1.01      2.22 o 
  -3  17   8       17.75       21.93      4.02 o 
  -2  17   8       55.64       54.90      5.74 o 
  -1  17   8       15.30       17.84      3.93 o 
   0  17   8       17.06       20.33      4.28 o 
  -6  18   8        0.01       -1.22      2.25 o 
  -5  18   8        0.00       -1.02      2.05 o 
  -4  18   8        0.77        1.04      2.14 o 
  -3  18   8       21.15       17.95      3.89 o 
  -2  18   8       11.68       16.64      3.84 o 
  -1  18   8      176.83      179.30      9.49 o 
   0  18   8        0.32       -0.68      2.20 o 
  -5  19   8       29.64       34.42      5.35 o 
  -4  19   8        1.88        3.04      2.54 o 
  -3  19   8      164.37      160.46      8.83 o 
  -2  19   8       16.55       12.97      3.50 o 
  -1  19   8        5.74        4.69      2.77 o 
  -5  20   8        0.88       -0.44      2.27 o 
  -4  20   8       17.32       18.18      3.98 o 
  -3  20   8        2.16        0.93      2.44 o 
  -2  20   8        7.28        5.10      2.84 o 
  -1  20   8       19.27       19.66      4.32 o 
  -5  21   8        4.96        1.62      2.58 o 
  -4  21   8       21.64       17.52      4.01 o 
  -3  21   8      109.12      106.96      7.49 o 
  -2  21   8        2.06        2.96      3.50 o 
  -1  21   8       32.05       30.51      5.00 o 
  -4  22   8        9.82       14.71      4.68 o 
  -3  22   8        0.47        0.37      2.50 o 
  -2  22   8       11.46       10.77      3.70 o 
  -7   0   9       36.60       43.10      7.92 o 
  -5   0   9        3.83        3.37      2.93 o 
  -3   0   9        9.22        8.80      2.94 o 
  -1   0   9      202.87      233.70      9.85 o 
  -7   1   9       38.95       29.60      4.91 o 
  -6   1   9       20.99       18.47      3.23 o 
  -5   1   9       10.69       10.48      2.20 o 
  -4   1   9        4.70        2.26      1.47 o 
  -3   1   9      163.70      167.68      6.19 o 
  -2   1   9      141.58      160.65      8.98 o 
  -1   1   9       89.24      104.26      5.65 o 
   0   1   9        1.89        1.54      3.81 o 
  -7   2   9       17.20       15.68      3.99 o 
  -6   2   9        0.18        2.02      1.85 o 
  -5   2   9       74.37       75.81      4.30 o 
  -4   2   9       39.85       40.54      3.39 o 
  -3   2   9       12.07       11.46      2.16 o 
  -2   2   9        7.55       11.94      2.21 o 
  -1   2   9       42.93       50.66      4.37 o 
   0   2   9       63.77       75.08      6.14 o 
  -7   3   9        0.29       -0.81      1.98 o 
  -6   3   9        0.02        0.92      1.78 o 
  -5   3   9       54.94       45.77      3.68 o 
  -4   3   9        5.43        7.54      1.95 o 
  -3   3   9        8.22       13.35      2.26 o 
  -2   3   9       18.51       25.46      3.30 o 
  -1   3   9       12.20       15.60      3.50 o 
   0   3   9        7.80        7.71      2.89 o 
  -7   4   9       11.15        8.95      3.49 o 
  -6   4   9       31.08       29.48      3.77 o 
  -5   4   9        0.32       -0.09      1.41 o 
  -4   4   9        0.19       -0.23      1.24 o 
  -3   4   9        2.02        2.39      1.37 o 
  -2   4   9       15.63       15.23      2.88 o 
  -1   4   9       19.06       27.06      4.29 o 
   0   4   9       27.10       29.03      4.43 o 
  -7   5   9        8.45        7.36      3.40 o 
  -6   5   9        0.75        1.77      1.90 o 
  -5   5   9        4.06        2.67      1.81 o 
  -4   5   9        0.44       -0.63      1.22 o 
  -3   5   9       33.40       32.63      3.67 o 
  -2   5   9       28.77       30.78      3.58 o 
  -1   5   9       56.82       68.48      5.91 o 
   0   5   9       33.11       33.01      4.69 o 
  -7   6   9        4.88        3.49      2.65 o 
  -6   6   9        5.78        4.12      2.15 o 
  -5   6   9       23.79       24.22      4.13 o 
  -4   6   9        2.22        1.30      1.47 o 
  -3   6   9      140.19      139.82     13.40 o 
  -2   6   9        3.65        3.48      1.91 o 
  -1   6   9        4.09        7.68      2.94 o 
   0   6   9        9.56        9.38      3.16 o 
  -7   7   9        3.51        3.42      2.98 o 
  -6   7   9        0.24        0.91      1.75 o 
  -5   7   9        0.06       -0.29      1.58 o 
  -4   7   9        7.31        9.76      2.54 o 
  -3   7   9        3.26        3.68      2.31 o 
  -2   7   9       32.75       42.68      5.12 o 
  -1   7   9        0.07        0.16      1.97 o 
   0   7   9       37.99       43.49      5.38 o 
  -7   8   9        1.00        1.54      2.57 o 
  -6   8   9       37.53       33.21      3.93 o 
  -5   8   9        4.13        6.41      3.39 o 
  -4   8   9       90.19       90.89      5.40 o 
  -3   8   9       94.06       92.34      9.96 o 
  -2   8   9        2.14        1.33      1.95 o 
  -1   8   9        0.17        0.77      1.98 o 
   0   8   9        0.36        1.64      2.78 o 
  -6   9   9        0.03       -0.50      1.74 o 
  -5   9   9       14.95       18.87      4.00 o 
  -4   9   9        0.04       -1.22      1.90 o 
  -3   9   9        6.73        5.53      2.26 o 
  -2   9   9      100.18      106.14      8.13 o 
  -1   9   9        3.09        3.38      2.32 o 
   0   9   9        8.01        9.98      3.42 o 
  -6  10   9        1.22        1.58      2.56 o 
  -5  10   9        0.06       -1.20      2.62 o 
  -4  10   9      178.93      183.58      9.31 o 
  -3  10   9        1.06        0.47      1.99 o 
  -2  10   9       15.01       12.03      3.42 o 
  -1  10   9       11.53       18.04      3.88 o 
   0  10   9       24.62       37.52      5.61 o 
  -6  11   9        0.03        2.74      2.59 o 
  -5  11   9       35.22       44.52      5.49 o 
  -4  11   9        4.26        4.31      2.54 o 
  -3  11   9        1.54        1.91      2.30 o 
  -2  11   9        3.47        4.90      3.14 o 
  -1  11   9        8.97       14.14      3.71 o 
  -6  12   9        0.18        1.17      2.53 o 
  -5  12   9       31.66       24.76      4.45 o 
  -4  12   9      100.40       84.49     11.88 o 
  -3  12   9       12.57        7.72      6.84 o 
  -2  12   9       89.03       95.44      7.05 o 
  -1  12   9       79.21       92.71      9.15 o 
  -6  13   9       29.47       22.53      4.43 o 
  -5  13   9        7.65        7.61      3.09 o 
  -4  13   9       45.56       41.13      5.27 o 
  -3  13   9        0.39        0.47      2.10 o 
  -2  13   9        7.27        1.44      4.32 o 
  -1  13   9       17.20       21.47      4.29 o 
  -5  14   9       22.88       22.58      4.51 o 
  -4  14   9        6.46        5.33      2.78 o 
  -3  14   9      182.53      189.32     18.82 o 
  -2  14   9       19.66       23.72      4.40 o 
  -1  14   9        7.22        7.28      3.01 o 
  -5  15   9       36.19       38.41      5.31 o 
  -4  15   9       77.22       70.41      6.51 o 
  -3  15   9       15.96       19.92      4.29 o 
  -2  15   9        1.14       -0.62      2.06 o 
  -5  16   9       10.65       11.65      3.62 o 
  -4  16   9        8.26       10.73      3.55 o 
  -3  16   9       55.56       43.29      5.52 o 
  -2  16   9        0.61       -0.30      2.03 o 
  -4  17   9        0.35        0.41      2.40 o 
  -3  17   9        0.06       -0.42      2.21 o 
  -4   0  10       15.28       16.20      4.99 o 
  -2   0  10       66.36       75.91      9.05 o 
  -5   1  10      138.93      139.37      6.01 o 
  -4   1  10       40.57       36.45      3.54 o 
  -3   1  10       44.39       41.19      3.65 o 
  -2   1  10        2.40        1.58      1.92 o 
  -5   2  10        3.35        5.57      2.12 o 
  -4   2  10        4.85        5.67      2.09 o 
  -3   2  10       58.14       65.96      5.05 o 
  -2   2  10        2.74        1.51      1.92 o 
  -5   3  10        1.92        1.30      1.66 o 
  -4   3  10       87.94       97.37      9.92 o 
  -3   3  10        2.17        2.80      2.16 o 
  -2   3  10        5.36        3.79      2.08 o 
  -5   4  10       30.93       27.72      3.25 o 
  -4   4  10        0.04       -0.27      1.80 o 
  -3   4  10        8.90       10.13      2.81 o 
  -2   4  10        8.22        8.67      3.40 o 
  -5   5  10        1.33        1.22      1.77 o 
  -4   5  10       18.57       19.95      3.46 o 
  -3   5  10        0.48        1.50      2.01 o 
  -2   5  10       62.01       52.98     10.65 o 
  -5   6  10       23.53       28.43      4.91 o 
  -4   6  10       32.90       35.62      5.74 o 
  -3   6  10        6.79        4.89      2.31 o 
  -2   6  10       22.83       25.21      4.43 o 
  -5   7  10       16.06       17.19      4.33 o 
  -4   7  10       23.97       25.01      3.76 o 
  -3   7  10        0.55        0.99      2.32 o 
  -4   8  10        0.54        1.14      2.12 o 
  -3   8  10       10.33        6.31      3.45 o 
  -4   9  10        0.84        0.55      2.27 o 
  -3   9  10       37.35       33.54     11.16 o 
                                                 
